# Supplementary material for: Deprivation of root-derived resources affects microbial biomass but not community structure in litter and soil
Source: PLoS One. 2019 Mar 28;14(3):e0214233. doi: 10.1371/journal.pone.0214233 (PMC6438447; doi:10.1371/journal.pone.0214233)
Supplement: S1 Table — Microbial biomass (cmic) [μg Cmic g-1 soil or litter DW], basal respiration (bas) [μg O2 g-1 soil or litter DW h-1], substrate induced respiration (sir) [μg O2 h-1 g soil or litter DW-1] and gravimetrical water content (gravwater) as affected by region (Hainich-Dün and Schorfheide-Chorin), forest type (young, old and unmanaged beech forests, coniferous forests), treatment (trenched and control subplots) and layer (litter and soil) at the two sampling dates (2012 and 2014). (XLSX) [file pone.0214233.s001.xlsx]

## Sheet: Table 1
S1 Table. Microbial biomass data. Microbial biomass (cmic) [µg Cmic g soil or litter DW -1], basal respiration (bas) [µg O2 h-1 g soil or litter DW -1], substrate induced respiration (sir) [µg O2 h-1 g soil or litter DW-1] and gravimetrical water (gravwater) of the two sampling dates (2012 and 2014), regions (Hainich-Dün and Schorfheide-Chorin), forest types (young, old and unmanaged beech forest…
Experiment	Sampling	Region	Plot_ID	forest type	Treatment	Layer	bas	sir	cmic	gravwater
BE-Trenching	autumn2012	HEW	HEW01	Conif	Control	soil	5.98777	78.3823	2084.97	57.4322
BE-Trenching	autumn2012	HEW	HEW01	Conif	Trenching	soil	8.61948	64.1386	1706.09	98.8065
BE-Trenching	autumn2012	HEW	HEW01	Conif	Control	litter	38.796	230.425	6129.3	71.6714
BE-Trenching	autumn2012	HEW	HEW01	Conif	Trenching	litter	24.6705	62.4731	1661.78	114.194
BE-Trenching	autumn2012	HEW	HEW02	Conif	Control	soil	2.2749	15.9536	424.367	16.6843
BE-Trenching	autumn2012	HEW	HEW02	Conif	Trenching	soil	3.10311	15.1741	403.63	39.1435
BE-Trenching	autumn2012	HEW	HEW02	Conif	Control	litter	28.827	150.39	4000.37	41.7431
BE-Trenching	autumn2012	HEW	HEW02	Conif	Trenching	litter	23.9893	138.333	3679.67	68.299
BE-Trenching	autumn2012	HEW	HEW03	Conif	Control	soil	2.40188	19.7225	524.619	22.0279
BE-Trenching	autumn2012	HEW	HEW03	Conif	Control	litter	52.5747	273.468	7274.25	73.1214
BE-Trenching	autumn2012	HEW	HEW03	Conif	Trenching	litter	74.1662	433.187	11522.8	144.622
BE-Trenching	autumn2012	HEW	HEW04	beech young	Control	soil	6.78256	79.096	2103.95	34.7869
BE-Trenching	autumn2012	HEW	HEW04	beech young	Trenching	soil	3.1514	32.5241	865.14	41.5538
BE-Trenching	autumn2012	HEW	HEW04	beech young	Control	litter	84.6095	296.677	7891.61	89.9371
BE-Trenching	autumn2012	HEW	HEW04	beech young	Trenching	litter	55.4914	226.498	6024.84	79.4667
BE-Trenching	autumn2012	HEW	HEW05	beech young	Control	soil	9.37654	72.091	1917.62	72.565
BE-Trenching	autumn2012	HEW	HEW05	beech young	Trenching	soil	9.23203	59.3794	1579.49	86.0867
BE-Trenching	autumn2012	HEW	HEW05	beech young	Control	litter	85.3136	653.428	17381.2	150.407
BE-Trenching	autumn2012	HEW	HEW05	beech young	Trenching	litter	86.3464	339.326	9026.08	112.892
BE-Trenching	autumn2012	HEW	HEW06	beech old	Control	soil	5.09115	29.6058	787.516	47.191
BE-Trenching	autumn2012	HEW	HEW06	beech old	Trenching	soil	5.20856	28.596	760.655	58.9434
BE-Trenching	autumn2012	HEW	HEW06	beech old	Control	litter	49.3141	340.122	9047.25	92.0489
BE-Trenching	autumn2012	HEW	HEW10	beech natural	Control	soil	5.04525	77.0953	2050.74	47.651
BE-Trenching	autumn2012	HEW	HEW10	beech natural	Trenching	soil	7.35961	79.1839	2106.29	73.0094
BE-Trenching	autumn2012	HEW	HEW10	beech natural	Control	litter	86.1321	337.568	8979.31	90.2516
BE-Trenching	autumn2012	HEW	HEW10	beech natural	Trenching	litter	87.9792	290.451	7725.99	116.726
BE-Trenching	autumn2012	HEW	HEW11	beech natural	Control	soil	5.26498	36.8208	979.434	35.6704
BE-Trenching	autumn2012	HEW	HEW11	beech natural	Trenching	soil	3.52045	30.5436	812.461	54.363
BE-Trenching	autumn2012	HEW	HEW11	beech natural	Control	litter	90.9883	401.208	10672.1	84.5921
BE-Trenching	autumn2012	HEW	HEW11	beech natural	Trenching	litter	86.1653	248.531	6610.93	185.169
BE-Trenching	autumn2012	HEW	HEW12	beech natural	Control	soil	2.12259	12.958	344.684	23.8235
BE-Trenching	autumn2012	HEW	HEW12	beech natural	Trenching	soil	3.60758	11.9398	317.599	47.0744
BE-Trenching	autumn2012	HEW	HEW12	beech natural	Control	litter	86.8112	606.69	16138	114.286
BE-Trenching	autumn2012	HEW	HEW12	beech natural	Trenching	litter	39.1246	177.924	4732.77	102.357
BE-Trenching	autumn2012	HEW	HEW13	Conif	Control	soil	6.10377	71.0129	1888.94	32.1258
BE-Trenching	autumn2012	HEW	HEW13	Conif	Trenching	litter	50.4943	289.29	7695.12	131.939
BE-Trenching	autumn2012	HEW	HEW16	beech young	Control	soil	3.15341	26.5957	707.446	19.3763
BE-Trenching	autumn2012	HEW	HEW16	beech young	Trenching	soil	5.85923	30.7407	817.704	61.4327
BE-Trenching	autumn2012	HEW	HEW16	beech young	Control	litter	127.403	373.198	9927.08	87.2274
BE-Trenching	autumn2012	HEW	HEW17	beech young	Control	soil	13.4595	37.507	997.687	19.9351
BE-Trenching	autumn2012	HEW	HEW17	beech young	Trenching	soil	2.10062	16.0468	426.845	24.2835
BE-Trenching	autumn2012	HEW	HEW17	beech young	Control	litter	70.3114	437.774	11644.8	89.939
BE-Trenching	autumn2012	HEW	HEW17	beech young	Trenching	litter	56.9608	279.108	7424.27	92.0588
BE-Trenching	autumn2012	HEW	HEW21	beech old	Control	soil	4.85274	39.0742	1039.37	53.0799
BE-Trenching	autumn2012	HEW	HEW21	beech old	Trenching	soil	3.90787	30.4706	810.517	52.1835
BE-Trenching	autumn2012	HEW	HEW21	beech old	Trenching	litter	77.0492	504.632	13423.2	144.689
BE-Trenching	autumn2012	HEW	HEW21	beech old	Control	litter	50.5992	384.09	10216.8	128.09
BE-Trenching	autumn2012	HEW	HEW22	beech old	Control	soil	5.04649	39.1186	1040.55	31.6404
BE-Trenching	autumn2012	HEW	HEW22	beech old	Trenching	soil	3.79444	34.8241	926.321	54.5809
BE-Trenching	autumn2012	HEW	HEW22	beech old	Control	litter	64.7052	291.228	7746.67	66.205
BE-Trenching	autumn2012	HEW	HEW22	beech old	Trenching	litter	72.8122	273.437	7273.43	143.244
BE-Trenching	autumn2012	HEW	HEW36	beech natural	Control	soil	3.82488	41.755	1110.68	26.9585
BE-Trenching	autumn2012	HEW	HEW36	beech natural	Trenching	soil	5.01077	34.0913	906.827	57.6836
BE-Trenching	autumn2012	HEW	HEW36	beech natural	Control	litter	64.7043	370.376	9852.01	68.5484
BE-Trenching	autumn2012	HEW	HEW47	beech old	Control	soil	3.12827	29.7858	792.303	17.8511
BE-Trenching	autumn2012	HEW	HEW47	beech old	Trenching	soil	2.72063	26.0203	692.141	38.8553
BE-Trenching	autumn2012	HEW	HEW47	beech old	Control	litter	53.1461	336.656	8955.05	96.1165
BE-Trenching	autumn2012	HEW	HEW47	beech old	Trenching	litter	60.7317	419.724	11164.6	202.439
BE-Trenching	autumn2012	SEW	SEW01	Conif	Control	soil	1.31072	4.40402	117.147	5.7419
BE-Trenching	autumn2012	SEW	SEW01	Conif	Trenching	soil	2.23494	6.17332	164.21	13.9611
BE-Trenching	autumn2012	SEW	SEW01	Conif	Control	litter	103.257	192.984	5133.36	131.293
BE-Trenching	autumn2012	SEW	SEW01	Conif	Trenching	litter	108.22	305.839	8135.32	96.2963
BE-Trenching	autumn2012	SEW	SEW02	Conif	Control	soil	1.94691	4.46324	118.722	8.97108
BE-Trenching	autumn2012	SEW	SEW02	Conif	Trenching	soil	2.77994	6.52803	173.646	11.2577
BE-Trenching	autumn2012	SEW	SEW02	Conif	Trenching	litter	52.853	200.169	5324.49	70.213
BE-Trenching	autumn2012	SEW	SEW03	Conif	Control	soil	1.91353	5.94666	158.181	17.8761
BE-Trenching	autumn2012	SEW	SEW03	Conif	Trenching	soil	1.66353	5.25281	139.725	12.5833
BE-Trenching	autumn2012	SEW	SEW03	Conif	Control	litter	49.3188	139.536	3711.66	158.696
BE-Trenching	autumn2012	SEW	SEW03	Conif	Trenching	litter	26.0792	58.9617	1568.38	53.63
BE-Trenching	autumn2012	SEW	SEW04	beech young	Control	soil	1.95101	7.71895	205.324	21.9025
BE-Trenching	autumn2012	SEW	SEW04	beech young	Trenching	soil	2.20741	6.39727	170.167	22.44
BE-Trenching	autumn2012	SEW	SEW04	beech young	Control	litter	95.0151	247.257	6577.04	139.37
BE-Trenching	autumn2012	SEW	SEW04	beech young	Trenching	litter	63.375	189.889	5051.06	137.638
BE-Trenching	autumn2012	SEW	SEW05	beech old	Control	soil	5.72595	28.7873	765.743	40.962
BE-Trenching	autumn2012	SEW	SEW05	beech old	Trenching	soil	2.79444	12.7051	337.957	39.4981
BE-Trenching	autumn2012	SEW	SEW05	beech old	Control	litter	94.8422	392.992	10453.6	125.379
BE-Trenching	autumn2012	SEW	SEW05	beech old	Trenching	litter	123.253	277.854	7390.92	160.086
BE-Trenching	autumn2012	SEW	SEW06	beech young	Trenching	soil	2.75943	13.8725	369.01	21.1903
BE-Trenching	autumn2012	SEW	SEW06	beech young	Control	litter	126.081	318.562	8473.75	74.2857
BE-Trenching	autumn2012	SEW	SEW06	beech young	Trenching	litter	30.1279	97.4083	2591.06	51.1002
BE-Trenching	autumn2012	SEW	SEW07	beech natural	Trenching	soil	3.9659	13.8399	368.14	31.0996
BE-Trenching	autumn2012	SEW	SEW07	beech natural	Control	litter	83.5358	343.885	9147.34	117.958
BE-Trenching	autumn2012	SEW	SEW07	beech natural	Trenching	litter	44.7292	163.207	4341.31	93.3754
BE-Trenching	autumn2012	SEW	SEW08	beech natural	Control	soil	5.51845	23.1279	615.202	22.1094
BE-Trenching	autumn2012	SEW	SEW08	beech natural	Trenching	soil	15.0082	29.4999	784.698	29.3747
BE-Trenching	autumn2012	SEW	SEW08	beech natural	Control	litter	36.3721	116.868	3108.68	128.159
BE-Trenching	autumn2012	SEW	SEW08	beech natural	Trenching	litter	67.1539	188.104	5003.57	63.4921
BE-Trenching	autumn2012	SEW	SEW09	beech natural	Control	soil	6.75775	30.5503	812.638	49.2055
BE-Trenching	autumn2012	SEW	SEW09	beech natural	Trenching	soil	20.1571	31.6418	841.673	33.3494
BE-Trenching	autumn2012	SEW	SEW09	beech natural	Control	litter	104.006	346.346	9212.8	139.259
BE-Trenching	autumn2012	SEW	SEW09	beech natural	Trenching	litter	57.6389	188.047	5002.05	78.3854
BE-Trenching	autumn2012	SEW	SEW18	Conif	Control	soil	2.12181	4.70804	125.234	11.4915
BE-Trenching	autumn2012	SEW	SEW18	Conif	Trenching	soil	1.66667	6.25	166.25	19.7289
BE-Trenching	autumn2012	SEW	SEW18	Conif	Trenching	litter	87.4929	227.994	6064.64	187.963
BE-Trenching	autumn2012	SEW	SEW35	beech old	Control	soil	2.69652	15.3944	409.491	24.2458
BE-Trenching	autumn2012	SEW	SEW35	beech old	Trenching	litter	62.3904	227.101	6040.89	98.6971
BE-Trenching	autumn2012	SEW	SEW36	beech old	Control	soil	5.39103	18.0383	479.82	19.0466
BE-Trenching	autumn2012	SEW	SEW36	beech old	Trenching	soil	3.94025	16.7695	446.069	22.592
BE-Trenching	autumn2012	SEW	SEW36	beech old	Control	litter	109.223	332.559	8846.07	103.704
BE-Trenching	autumn2012	SEW	SEW36	beech old	Trenching	litter	50.4145	242.382	6447.37	76.3689
BE-Trenching	autumn2012	SEW	SEW37	beech old	Control	soil	2.55243	13.5572	360.621	11.3531
BE-Trenching	autumn2012	SEW	SEW37	beech old	Trenching	soil	4.21291	19.6697	523.214	23.7281
BE-Trenching	autumn2012	SEW	SEW37	beech old	Trenching	litter	103.693	336.548	8952.18	78.0822
BE-Trenching	autumn2012	SEW	SEW41	beech young	Control	soil	3.26211	17.219	458.024	16.5475
BE-Trenching	autumn2012	SEW	SEW41	beech young	Trenching	soil	2.91902	17.7407	471.902	20.0124
BE-Trenching	autumn2012	SEW	SEW41	beech young	Control	litter	95.3022	404.44	10758.1	133.588
BE-Trenching	autumn2012	SEW	SEW41	beech young	Trenching	litter	63.0753	200.426	5331.34	74.1477
BE-Trenching	autumn2012	SEW	SEW43	beech young	Control	soil	2.51533	12.5191	333.009	24.5835
BE-Trenching	autumn2012	SEW	SEW43	beech young	Trenching	soil	1.60329	4.88686	129.99	18.2166
BE-Trenching	autumn2012	SEW	SEW43	beech young	Control	litter	143.245	374.209	9953.97	106.09
BE-Trenching	autumn2012	SEW	SEW43	beech young	Trenching	litter	144.921	495.146	13170.9	138.492
BE-Trenching	autumn2012	SEW	SEW48	beech natural	Control	soil	2.50197	9.42279	250.646	14.2388
BE-Trenching	autumn2012	SEW	SEW48	beech natural	Trenching	soil	2.50573	11.0598	294.189	15.6569
BE-Trenching	autumn2012	SEW	SEW48	beech natural	Control	litter	73.3356	297.132	7903.72	75.8904
BE-Trenching	autumn2012	SEW	SEW48	beech natural	Trenching	litter	67.1676	215.096	5721.56	76.0116
BE-Trenching	autumn2014	HEW	HEW01	Conif	Control	soil	9.00868	59.7576	1589.55	80.8973
BE-Trenching	autumn2014	HEW	HEW01	Conif	Trenching	soil	7.37365	22.2036	590.615	86.6741
BE-Trenching	autumn2014	HEW	HEW02	Conif	Control	soil	5.40325	21.7988	579.849	29.5273
BE-Trenching	autumn2014	HEW	HEW02	Conif	Trenching	soil	5.38961	13.4381	357.453	45.1429
BE-Trenching	autumn2014	HEW	HEW03	Conif	Control	soil	3.1542	11.0532	294.015	22.7527
BE-Trenching	autumn2014	HEW	HEW03	Conif	Trenching	soil	5.64345	15.9057	423.09	54.5882
BE-Trenching	autumn2014	HEW	HEW04	beech young	Control	soil	9.11455	50.2872	1337.64	71.2212
BE-Trenching	autumn2014	HEW	HEW04	beech young	Trenching	soil	4.53047	13.5621	360.752	48.9666
BE-Trenching	autumn2014	HEW	HEW05	beech young	Control	soil	9.80566	44.8701	1193.54	79.7623
BE-Trenching	autumn2014	HEW	HEW06	beech old	Trenching	soil	8.03379	18.8564	501.581	71.3058
BE-Trenching	autumn2014	HEW	HEW11	beech natural	Control	soil	8.04187	41.6986	1109.18	66.567
BE-Trenching	autumn2014	HEW	HEW11	beech natural	Trenching	soil	4.7375	24.1565	642.564	61.9384
BE-Trenching	autumn2014	HEW	HEW01	Conif	Control	litter	41.8872	174.237	4634.69	104.962
BE-Trenching	autumn2014	HEW	HEW01	Conif	Trenching	litter	69.1667	133.942	3562.85	105.952
BE-Trenching	autumn2014	HEW	HEW02	Conif	Control	litter	33.1054	165.527	4403.02	43.5897
BE-Trenching	autumn2014	HEW	HEW02	Conif	Trenching	litter	118.918	398.358	10596.3	102.256
BE-Trenching	autumn2014	HEW	HEW03	Conif	Control	litter	41.9905	262.539	6983.54	133.617
BE-Trenching	autumn2014	HEW	HEW04	beech young	Control	litter	41.8302	137.966	3669.91	37.1353
BE-Trenching	autumn2014	HEW	HEW04	beech young	Trenching	litter	83.4559	227.224	6044.17	92.0152
BE-Trenching	autumn2014	HEW	HEW03	Conif	Trenching	litter	71.2041	271.519	7222.42	147.907
BE-Trenching	autumn2014	HEW	HEW05	beech young	Control	litter	66.5317	271.726	7227.92	81.0714
BE-Trenching	autumn2014	HEW	HEW06	beech old	Control	litter	40.2149	119.738	3185.02	64.2623
BE-Trenching	autumn2014	HEW	HEW10	beech natural	Control	litter	26.9846	100.525	2673.97	73.6334
BE-Trenching	autumn2014	HEW	HEW10	beech natural	Trenching	litter	49.5201	171.167	4553.05	117.121
BE-Trenching	autumn2014	SEW	SEW08	beech natural	Control	litter	65.8276	318.644	8475.92	85.8621
BE-Trenching	autumn2014	SEW	SEW08	beech natural	Trenching	litter	71.7365	287.602	7650.22	102.767
BE-Trenching	autumn2014	SEW	SEW09	beech natural	Control	litter	51.0259	284.95	7579.67	53.8922
BE-Trenching	autumn2014	SEW	SEW09	beech natural	Trenching	litter	74.4559	298.027	7927.52	94.1176
BE-Trenching	autumn2014	SEW	SEW18	Conif	Control	litter	62.25	206.347	5488.84	125
BE-Trenching	autumn2014	SEW	SEW18	Conif	Trenching	litter	65.1763	248.734	6616.32	154.808
BE-Trenching	autumn2014	SEW	SEW35	beech old	Control	litter	18.9909	116.815	3107.27	27.4074
BE-Trenching	autumn2014	SEW	SEW35	beech old	Trenching	litter	21.0918	100.251	2666.68	28
BE-Trenching	autumn2014	SEW	SEW36	beech old	Control	litter	17.9654	83.8384	2230.1	18.8312
BE-Trenching	autumn2014	SEW	SEW36	beech old	Trenching	litter	124.932	393.385	10464.1	124.219
BE-Trenching	autumn2014	SEW	SEW37	beech old	Control	litter	23.5578	155.454	4135.07	33.9109
BE-Trenching	autumn2014	SEW	SEW37	beech old	Trenching	litter	27.4069	127.942	3403.26	37.7934
BE-Trenching	autumn2014	SEW	SEW41	beech young	Trenching	litter	6.89095	40.6258	1080.65	7.0632
BE-Trenching	autumn2014	HEW	HEW47	beech old	Control	soil	4.78111	13.2408	352.205	47.964
BE-Trenching	autumn2014	HEW	HEW47	beech old	Trenching	soil	4.64651	9.93534	264.28	44.1153
BE-Trenching	autumn2014	HEW	HEW10	beech natural	Control	soil	12.6867	38.0535	1012.22	89.727
BE-Trenching	autumn2014	HEW	HEW10	beech natural	Trenching	soil	17.6195	33.2	883.12	123.85
BE-Trenching	autumn2014	HEW	HEW10	beech natural	Control	soil	3.70723	9.59578	255.248	89.727
BE-Trenching	autumn2014	HEW	HEW10	beech natural	Trenching	soil	1.87777	4.63545	123.303	123.85
BE-Trenching	autumn2014	HEW	HEW11	beech natural	Trenching	litter	104.117	310.883	8269.5	107.42
BE-Trenching	autumn2014	HEW	HEW13	Conif	Control	litter	48.5593	73.445	1953.64	48.9691
BE-Trenching	autumn2014	HEW	HEW12	beech natural	Control	litter	136.262	520.784	13852.9	204.278
BE-Trenching	autumn2014	HEW	HEW12	beech natural	Trenching	litter	39.0766	169.635	4512.29	94.5255
BE-Trenching	autumn2014	HEW	HEW13	Conif	Trenching	litter	216.333	518.889	13802.4	105.622
BE-Trenching	autumn2014	HEW	HEW16	beech young	Control	litter	181.77	390.653	10391.4	112
BE-Trenching	autumn2014	HEW	HEW16	beech young	Trenching	litter	20.8053	72.3022	1923.24	52.8
BE-Trenching	autumn2014	SEW	SEW06	beech young	Trenching	soil	1.73261	6.93045	184.35	15.1722
BE-Trenching	autumn2014	SEW	SEW07	beech natural	Control	soil	2.8728	11.571	307.789	16.5561
BE-Trenching	autumn2014	SEW	SEW07	beech natural	Trenching	soil	4.65654	13.5437	360.263	23.3374
BE-Trenching	autumn2014	SEW	SEW08	beech natural	Control	soil	4.17731	13.7588	365.985	25.4355
BE-Trenching	autumn2014	SEW	SEW08	beech natural	Trenching	soil	2.594	11.0245	293.252	19.0155
BE-Trenching	autumn2014	SEW	SEW09	beech natural	Control	soil	3.84615	20.9402	557.009	24.776
BE-Trenching	autumn2014	SEW	SEW09	beech natural	Trenching	soil	1.66575	6.133	163.138	11.3574
BE-Trenching	autumn2014	SEW	SEW18	Conif	Control	soil	1.95684	2.85999	76.0758	9.49402
BE-Trenching	autumn2014	SEW	SEW18	Conif	Trenching	soil	1.87536	3.26921	86.9611	10.7172
BE-Trenching	autumn2014	SEW	SEW35	beech old	Control	soil	1.71645	3.53098	93.924	7.25871
BE-Trenching	autumn2014	SEW	SEW35	beech old	Trenching	soil	2.53869	8.14391	216.628	9.92096
BE-Trenching	autumn2014	SEW	SEW37	beech old	Control	soil	2.61924	8.38157	222.95	8.38518
BE-Trenching	autumn2014	SEW	SEW37	beech old	Trenching	soil	1.94529	9.06097	241.022	12.3786
BE-Trenching	autumn2014	HEW	HEW13	Conif	Trenching	soil	6.61831	26.048	692.876	76.4291
BE-Trenching	autumn2014	HEW	HEW16	beech young	Control	soil	19.8646	47.0697	1252.05	50.2188
BE-Trenching	autumn2014	HEW	HEW16	beech young	Trenching	soil	4.03346	16.5957	441.445	44.0665
BE-Trenching	autumn2014	HEW	HEW17	beech young	Control	soil	5.58781	25.6996	683.61	41.5418
BE-Trenching	autumn2014	HEW	HEW17	beech young	Trenching	soil	6.51472	21.6687	576.386	56.9684
BE-Trenching	autumn2014	HEW	HEW21	beech old	Control	soil	9.37138	22.2887	592.879	87.336
BE-Trenching	autumn2014	HEW	HEW21	beech old	Trenching	soil	8.64896	21.1878	563.595	71.1076
BE-Trenching	autumn2014	HEW	HEW22	beech old	Control	soil	7.91334	23.8687	634.907	49.3489
BE-Trenching	autumn2014	HEW	HEW22	beech old	Trenching	soil	3.81627	13.0455	347.01	48.2914
BE-Trenching	autumn2014	HEW	HEW36	beech natural	Control	soil	6.3878	20.2223	537.913	56.9889
BE-Trenching	autumn2014	HEW	HEW36	beech natural	Trenching	soil	8.40909	46.2121	1229.24	54.5181
BE-Trenching	autumn2014	HEW	HEW22	beech old	Control	litter	161.225	608.416	16183.9	140.724
BE-Trenching	autumn2014	HEW	HEW22	beech old	Trenching	litter	167.061	353.568	9404.9	87.5399
BE-Trenching	autumn2014	HEW	HEW36	beech natural	Control	litter	92.2222	397.646	10577.4	104.301
BE-Trenching	autumn2014	HEW	HEW36	beech natural	Trenching	litter	61.0221	348.438	9268.45	123.431
BE-Trenching	autumn2014	HEW	HEW47	beech old	Control	litter	57.9024	300.644	7997.14	82.3333
BE-Trenching	autumn2014	HEW	HEW47	beech old	Trenching	litter	228.72	651.603	17332.6	177.049
BE-Trenching	autumn2014	SEW	SEW48	beech natural	Trenching	litter	39.2478	166.155	4419.71	51.676
BE-Trenching	autumn2014	SEW	SEW01	Conif	Control	soil	8.08805	13.0538	347.232	7.95363
BE-Trenching	autumn2014	SEW	SEW01	Conif	Trenching	soil	2.69553	3.69974	98.4131	8.79914
BE-Trenching	autumn2014	SEW	SEW02	Conif	Control	soil	2.60163	3.9734	105.693	6.48936
BE-Trenching	autumn2014	SEW	SEW02	Conif	Trenching	soil	1.86847	2.43004	64.6389	4.41746
BE-Trenching	autumn2014	SEW	SEW03	Conif	Control	soil	2.39866	6.807	181.066	11.2083
BE-Trenching	autumn2014	SEW	SEW05	beech old	Trenching	soil	2.05201	8.90797	236.952	9.01529
BE-Trenching	autumn2014	SEW	SEW06	beech young	Control	soil	3.30283	11.4828	305.443	12.2841
BE-Trenching	autumn2014	SEW	SEW01	Conif	Control	litter	49.1561	128.871	3427.96	81.1075
BE-Trenching	autumn2014	SEW	SEW01	Conif	Trenching	litter	73.0966	188.479	5013.55	63.75
BE-Trenching	autumn2014	SEW	SEW02	Conif	Control	litter	27.0426	58.939	1567.78	36.3409
BE-Trenching	autumn2014	SEW	SEW02	Conif	Trenching	litter	19.2196	93.3097	2482.04	31.3679
BE-Trenching	autumn2014	SEW	SEW03	Conif	Control	litter	110.872	410.765	10926.4	203.061
BE-Trenching	autumn2014	SEW	SEW04	beech young	Control	litter	21.6932	44.9583	1195.89	56.5625
BE-Trenching	autumn2014	SEW	SEW04	beech young	Trenching	litter	55.5544	240.183	6388.87	102.564
BE-Trenching	autumn2014	SEW	SEW05	beech old	Control	litter	49.9826	236.136	6281.21	74.5223
BE-Trenching	autumn2014	SEW	SEW06	beech young	Control	litter	55.2809	281.47	7487.1	78.8194
BE-Trenching	autumn2014	SEW	SEW06	beech young	Trenching	litter	46.284	154.021	4096.95	52.5773
BE-Trenching	autumn2014	SEW	SEW07	beech natural	Control	litter	67.4214	297.706	7918.98	108.365
BE-Trenching	autumn2014	SEW	SEW07	beech natural	Trenching	litter	77.5408	247.343	6579.31	172.811
BE-Trenching	autumn2014	SEW	SEW04	beech young	Control	soil	1.81062	6.87928	182.989	9.32363
BE-Trenching	autumn2014	SEW	SEW04	beech young	Trenching	soil	1.66031	5.00646	133.172	9.91892
BE-Trenching	autumn2014	HEW	HEW05	beech young	Trenching	soil	4.24619	30.5216	811.875	75.0108
BE-Trenching	autumn2014	HEW	HEW06	beech old	Control	soil	3.1855	19.408	516.252	40.4277
BE-Trenching	autumn2014	SEW	SEW41	beech young	Control	litter	27.4471	179.321	4769.94	37.659
BE-Trenching	autumn2014	HEW	HEW05	beech young	Trenching	litter	35.4268	150.705	4008.74	86.4198
BE-Trenching	autumn2014	HEW	HEW06	beech old	Trenching	litter	48.6385	173.905	4625.87	104.065
BE-Trenching	autumn2014	HEW	HEW17	beech young	Control	litter	52.9256	171.724	4567.86	66.5306
BE-Trenching	autumn2014	HEW	HEW17	beech young	Trenching	litter	43.8841	221.53	5892.7	123.372
BE-Trenching	autumn2014	HEW	HEW21	beech old	Control	litter	18.7079	89.763	2387.69	100.356
BE-Trenching	autumn2014	SEW	SEW41	beech young	Control	soil	1.03287	3.49039	92.8443	4.6344
BE-Trenching	autumn2014	SEW	SEW41	beech young	Trenching	soil	2.68555	6.50379	173.001	5.6524
BE-Trenching	autumn2014	SEW	SEW43	beech young	Control	soil	2.94483	8.24552	219.331	7.50399
BE-Trenching	autumn2014	SEW	SEW43	beech young	Trenching	soil	3.41085	6.04651	160.837	12.8327
BE-Trenching	autumn2014	SEW	SEW48	beech natural	Control	soil	1.59154	4.86825	129.496	9.50189
BE-Trenching	autumn2014	SEW	SEW48	beech natural	Trenching	soil	1.47477	3.68692	98.0721	7.30277
BE-Trenching	autumn2014	SEW	SEW03	Conif	Trenching	soil	1.49763	3.54701	94.3504	14.7009
BE-Trenching	autumn2014	SEW	SEW36	beech old	Control	soil	1.57197	3.686	98.0475	5.92999
BE-Trenching	autumn2014	SEW	SEW36	beech old	Trenching	soil	1.84052	5.37431	142.957	7.98297
BE-Trenching	autumn2014	SEW	SEW03	Conif	Trenching	litter	26.1139	69.6372	1852.35	90.1361
BE-Trenching	autumn2014	SEW	SEW05	beech old	Trenching	litter	28.695	133.357	3547.3	32.6139
BE-Trenching	autumn2014	SEW	SEW43	beech young	Trenching	litter	16.3939	53.7096	1428.67	16.0271
BE-Trenching	autumn2014	SEW	SEW43	beech young	Control	litter	86.1381	357.361	9505.81	167.593
BE-Trenching	autumn2014	SEW	SEW48	beech natural	Control	litter	102.592	264.532	7036.56	138.158

## Sheet: description
Column name	description
Experiment	Name of the experiment
Sampling	Sampling date in autumn 2012 and 2014
Plot_ID	Internal ID of the plots from Biodiversiy Exploratories
Region	Region, SEW for Schorfheide-Chorin and HEW for Hainich-Dün
Treatment	Trenching or control plots, wither trenched or not
Layer	Litter or the upper 5 cm of soil
forest type	forest type from which the samples came from
bas	basal respiration measured with O2 consumption machine [µg O2*h-1*g soil dw-1]
sir	Substrate induced respiration measured by adding glucose [µg O2*h-1*g soil dw-1]
cmic	Cmic calculated from SIR as [µg Cmic*g soil dw-1]
gravwater	gravimetrical water content
