# Supplementary material for: Deprivation of root-derived resources affects microbial biomass but not community structure in litter and soil
Source: PLoS One. 2019 Mar 28;14(3):e0214233. doi: 10.1371/journal.pone.0214233 (PMC6438447; doi:10.1371/journal.pone.0214233)
Supplement: S2 Table — PLFA [nmol C g-1 DW] as affected by region (Hainich-Dün and Schorfheide-Chorin), forest type (young, old and unmanaged beech forests, coniferous forests), treatment (trenched and control subplots) and layer (litter and soil) at the two sampling dates (2012 and 2014). (XLSX) [file pone.0214233.s002.xlsx]

## Sheet: Table 2
S2 Table. PLFA data. PLFA [C nmol g DW-1] of the two sampling dates (2012 and 2014), regions (Hainich-Dün and Schorfheide-Chorin), forest types (young, old and unmanaged beech forests, coniferous forests), treatment (trenched and control subplots), and layer (litter and soil).
Experiment	Sampling	Region	Plot_ID	forest type	Treatment	Layer	PLFA	nmol
BE-Trenching	autumn2012	HEW	HEW01	Conif	Control	soil	10:0	0.37
BE-Trenching	autumn2012	HEW	HEW01	Conif	Control	soil	11:0	0.03
BE-Trenching	autumn2012	HEW	HEW01	Conif	Control	soil	12:0	0
BE-Trenching	autumn2012	HEW	HEW01	Conif	Control	soil	13:0	0.15
BE-Trenching	autumn2012	HEW	HEW01	Conif	Control	soil	14:0	4.82
BE-Trenching	autumn2012	HEW	HEW01	Conif	Control	soil	15:0	2
BE-Trenching	autumn2012	HEW	HEW01	Conif	Control	soil	16:0	45.05
BE-Trenching	autumn2012	HEW	HEW01	Conif	Control	soil	16:1ω7	33.52
BE-Trenching	autumn2012	HEW	HEW01	Conif	Control	soil	17:0	1.55
BE-Trenching	autumn2012	HEW	HEW01	Conif	Control	soil	18:0	7.66
BE-Trenching	autumn2012	HEW	HEW01	Conif	Control	soil	18:1ω7	44.65
BE-Trenching	autumn2012	HEW	HEW01	Conif	Control	soil	18:1ω9c	31.06
BE-Trenching	autumn2012	HEW	HEW01	Conif	Control	soil	18:2ω6	4.14
BE-Trenching	autumn2012	HEW	HEW01	Conif	Control	soil	20:0	1.39
BE-Trenching	autumn2012	HEW	HEW01	Conif	Control	soil	20:4ω6	0.62
BE-Trenching	autumn2012	HEW	HEW01	Conif	Control	soil	22:0	1.84
BE-Trenching	autumn2012	HEW	HEW01	Conif	Control	soil	23:0	0.6
BE-Trenching	autumn2012	HEW	HEW01	Conif	Control	soil	24:0	1.39
BE-Trenching	autumn2012	HEW	HEW01	Conif	Control	soil	2-OH 10:0	0.33
BE-Trenching	autumn2012	HEW	HEW01	Conif	Control	soil	2-OH 12:0	0.21
BE-Trenching	autumn2012	HEW	HEW01	Conif	Control	soil	a15:0	26.19
BE-Trenching	autumn2012	HEW	HEW01	Conif	Control	soil	cy17:0	16.38
BE-Trenching	autumn2012	HEW	HEW01	Conif	Control	soil	cy19:0	14.86
BE-Trenching	autumn2012	HEW	HEW01	Conif	Control	soil	i15:0	32.24
BE-Trenching	autumn2012	HEW	HEW01	Conif	Control	soil	i16:0	11.77
BE-Trenching	autumn2012	HEW	HEW01	Conif	Control	soil	i17:0	8.2
BE-Trenching	autumn2012	HEW	HEW01	Conif	Control	soil	Gram-negative	31.78
BE-Trenching	autumn2012	HEW	HEW01	Conif	Control	soil	Gram-positive	78.41
BE-Trenching	autumn2012	HEW	HEW01	Conif	Control	soil	bacterial	188.35
BE-Trenching	autumn2012	HEW	HEW01	Conif	Control	soil	fungal-to-bacteria	0.02
BE-Trenching	autumn2012	HEW	HEW01	Conif	Control	soil	fungal-to-plant	0.13
BE-Trenching	autumn2012	HEW	HEW01	Conif	Control	soil	sum of PLFA	291.03
BE-Trenching	autumn2012	HEW	HEW01	Conif	Control	soil	cy-to-pre	0.4
BE-Trenching	autumn2012	HEW	HEW01	Conif	Control	soil	sat-to-mono	1.62
BE-Trenching	autumn2012	HEW	HEW02	Conif	Control	soil	10:0	0.35
BE-Trenching	autumn2012	HEW	HEW02	Conif	Control	soil	11:0	0.01
BE-Trenching	autumn2012	HEW	HEW02	Conif	Control	soil	12:0	0
BE-Trenching	autumn2012	HEW	HEW02	Conif	Control	soil	13:0	0.1
BE-Trenching	autumn2012	HEW	HEW02	Conif	Control	soil	14:0	2.94
BE-Trenching	autumn2012	HEW	HEW02	Conif	Control	soil	15:0	1.27
BE-Trenching	autumn2012	HEW	HEW02	Conif	Control	soil	16:0	22.3
BE-Trenching	autumn2012	HEW	HEW02	Conif	Control	soil	16:1ω7	9.5
BE-Trenching	autumn2012	HEW	HEW02	Conif	Control	soil	17:0	0.88
BE-Trenching	autumn2012	HEW	HEW02	Conif	Control	soil	18:0	3.58
BE-Trenching	autumn2012	HEW	HEW02	Conif	Control	soil	18:1ω7	17.19
BE-Trenching	autumn2012	HEW	HEW02	Conif	Control	soil	18:1ω9c	11.57
BE-Trenching	autumn2012	HEW	HEW02	Conif	Control	soil	18:2ω6	2.11
BE-Trenching	autumn2012	HEW	HEW02	Conif	Control	soil	20:0	2.6
BE-Trenching	autumn2012	HEW	HEW02	Conif	Control	soil	20:4ω6	0
BE-Trenching	autumn2012	HEW	HEW02	Conif	Control	soil	22:0	3.37
BE-Trenching	autumn2012	HEW	HEW02	Conif	Control	soil	23:0	0.5
BE-Trenching	autumn2012	HEW	HEW02	Conif	Control	soil	24:0	1.75
BE-Trenching	autumn2012	HEW	HEW02	Conif	Control	soil	2-OH 10:0	0.53
BE-Trenching	autumn2012	HEW	HEW02	Conif	Control	soil	2-OH 12:0	0.12
BE-Trenching	autumn2012	HEW	HEW02	Conif	Control	soil	a15:0	13.05
BE-Trenching	autumn2012	HEW	HEW02	Conif	Control	soil	cy17:0	5.67
BE-Trenching	autumn2012	HEW	HEW02	Conif	Control	soil	cy19:0	11.57
BE-Trenching	autumn2012	HEW	HEW02	Conif	Control	soil	i15:0	15.59
BE-Trenching	autumn2012	HEW	HEW02	Conif	Control	soil	i16:0	8.04
BE-Trenching	autumn2012	HEW	HEW02	Conif	Control	soil	i17:0	3.36
BE-Trenching	autumn2012	HEW	HEW02	Conif	Control	soil	Gram-negative	17.89
BE-Trenching	autumn2012	HEW	HEW02	Conif	Control	soil	Gram-positive	40.05
BE-Trenching	autumn2012	HEW	HEW02	Conif	Control	soil	bacterial	84.63
BE-Trenching	autumn2012	HEW	HEW02	Conif	Control	soil	fungal-to-bacteria	0.02
BE-Trenching	autumn2012	HEW	HEW02	Conif	Control	soil	fungal-to-plant	0.18
BE-Trenching	autumn2012	HEW	HEW02	Conif	Control	soil	sum of PLFA	137.98
BE-Trenching	autumn2012	HEW	HEW02	Conif	Control	soil	cy-to-pre	0.65
BE-Trenching	autumn2012	HEW	HEW02	Conif	Control	soil	sat-to-mono	2.55
BE-Trenching	autumn2012	HEW	HEW02	Conif	Trenching	soil	10:0	0.05
BE-Trenching	autumn2012	HEW	HEW02	Conif	Trenching	soil	11:0	0.01
BE-Trenching	autumn2012	HEW	HEW02	Conif	Trenching	soil	12:0	0.03
BE-Trenching	autumn2012	HEW	HEW02	Conif	Trenching	soil	13:0	0.02
BE-Trenching	autumn2012	HEW	HEW02	Conif	Trenching	soil	14:0	1.39
BE-Trenching	autumn2012	HEW	HEW02	Conif	Trenching	soil	15:0	0.67
BE-Trenching	autumn2012	HEW	HEW02	Conif	Trenching	soil	16:0	13.22
BE-Trenching	autumn2012	HEW	HEW02	Conif	Trenching	soil	16:1ω7	5.21
BE-Trenching	autumn2012	HEW	HEW02	Conif	Trenching	soil	17:0	0.26
BE-Trenching	autumn2012	HEW	HEW02	Conif	Trenching	soil	18:0	2.12
BE-Trenching	autumn2012	HEW	HEW02	Conif	Trenching	soil	18:1ω7	8.25
BE-Trenching	autumn2012	HEW	HEW02	Conif	Trenching	soil	18:1ω9c	6.71
BE-Trenching	autumn2012	HEW	HEW02	Conif	Trenching	soil	18:2ω6	1.11
BE-Trenching	autumn2012	HEW	HEW02	Conif	Trenching	soil	20:0	1.26
BE-Trenching	autumn2012	HEW	HEW02	Conif	Trenching	soil	20:4ω6	0
BE-Trenching	autumn2012	HEW	HEW02	Conif	Trenching	soil	22:0	1.61
BE-Trenching	autumn2012	HEW	HEW02	Conif	Trenching	soil	23:0	0.25
BE-Trenching	autumn2012	HEW	HEW02	Conif	Trenching	soil	24:0	1.01
BE-Trenching	autumn2012	HEW	HEW02	Conif	Trenching	soil	2-OH 10:0	0.15
BE-Trenching	autumn2012	HEW	HEW02	Conif	Trenching	soil	2-OH 12:0	0.19
BE-Trenching	autumn2012	HEW	HEW02	Conif	Trenching	soil	a15:0	7.5
BE-Trenching	autumn2012	HEW	HEW02	Conif	Trenching	soil	cy17:0	3.19
BE-Trenching	autumn2012	HEW	HEW02	Conif	Trenching	soil	cy19:0	8.05
BE-Trenching	autumn2012	HEW	HEW02	Conif	Trenching	soil	i15:0	7.93
BE-Trenching	autumn2012	HEW	HEW02	Conif	Trenching	soil	i16:0	4.06
BE-Trenching	autumn2012	HEW	HEW02	Conif	Trenching	soil	i17:0	2.67
BE-Trenching	autumn2012	HEW	HEW02	Conif	Trenching	soil	Gram-negative	11.58
BE-Trenching	autumn2012	HEW	HEW02	Conif	Trenching	soil	Gram-positive	22.16
BE-Trenching	autumn2012	HEW	HEW02	Conif	Trenching	soil	bacterial	47.21
BE-Trenching	autumn2012	HEW	HEW02	Conif	Trenching	soil	fungal-to-bacteria	0.02
BE-Trenching	autumn2012	HEW	HEW02	Conif	Trenching	soil	fungal-to-plant	0.17
BE-Trenching	autumn2012	HEW	HEW02	Conif	Trenching	soil	sum of PLFA	76.94
BE-Trenching	autumn2012	HEW	HEW02	Conif	Trenching	soil	cy-to-pre	0.83
BE-Trenching	autumn2012	HEW	HEW02	Conif	Trenching	soil	sat-to-mono	2.76
BE-Trenching	autumn2012	HEW	HEW03	Conif	Control	soil	10:0	0.13
BE-Trenching	autumn2012	HEW	HEW03	Conif	Control	soil	11:0	0.01
BE-Trenching	autumn2012	HEW	HEW03	Conif	Control	soil	12:0	0
BE-Trenching	autumn2012	HEW	HEW03	Conif	Control	soil	13:0	0.19
BE-Trenching	autumn2012	HEW	HEW03	Conif	Control	soil	14:0	3.53
BE-Trenching	autumn2012	HEW	HEW03	Conif	Control	soil	15:0	1.79
BE-Trenching	autumn2012	HEW	HEW03	Conif	Control	soil	16:0	24.21
BE-Trenching	autumn2012	HEW	HEW03	Conif	Control	soil	16:1ω7	13.41
BE-Trenching	autumn2012	HEW	HEW03	Conif	Control	soil	17:0	0.98
BE-Trenching	autumn2012	HEW	HEW03	Conif	Control	soil	18:0	3.73
BE-Trenching	autumn2012	HEW	HEW03	Conif	Control	soil	18:1ω7	19.95
BE-Trenching	autumn2012	HEW	HEW03	Conif	Control	soil	18:1ω9c	11.94
BE-Trenching	autumn2012	HEW	HEW03	Conif	Control	soil	18:2ω6	3.03
BE-Trenching	autumn2012	HEW	HEW03	Conif	Control	soil	20:0	3.45
BE-Trenching	autumn2012	HEW	HEW03	Conif	Control	soil	20:4ω6	0
BE-Trenching	autumn2012	HEW	HEW03	Conif	Control	soil	22:0	3.62
BE-Trenching	autumn2012	HEW	HEW03	Conif	Control	soil	23:0	0.63
BE-Trenching	autumn2012	HEW	HEW03	Conif	Control	soil	24:0	1.12
BE-Trenching	autumn2012	HEW	HEW03	Conif	Control	soil	2-OH 10:0	0.47
BE-Trenching	autumn2012	HEW	HEW03	Conif	Control	soil	2-OH 12:0	0.21
BE-Trenching	autumn2012	HEW	HEW03	Conif	Control	soil	a15:0	14.66
BE-Trenching	autumn2012	HEW	HEW03	Conif	Control	soil	cy17:0	7.88
BE-Trenching	autumn2012	HEW	HEW03	Conif	Control	soil	cy19:0	17.68
BE-Trenching	autumn2012	HEW	HEW03	Conif	Control	soil	i15:0	21.39
BE-Trenching	autumn2012	HEW	HEW03	Conif	Control	soil	i16:0	11.1
BE-Trenching	autumn2012	HEW	HEW03	Conif	Control	soil	i17:0	5.01
BE-Trenching	autumn2012	HEW	HEW03	Conif	Control	soil	Gram-negative	26.24
BE-Trenching	autumn2012	HEW	HEW03	Conif	Control	soil	Gram-positive	52.16
BE-Trenching	autumn2012	HEW	HEW03	Conif	Control	soil	bacterial	111.76
BE-Trenching	autumn2012	HEW	HEW03	Conif	Control	soil	fungal-to-bacteria	0.03
BE-Trenching	autumn2012	HEW	HEW03	Conif	Control	soil	fungal-to-plant	0.25
BE-Trenching	autumn2012	HEW	HEW03	Conif	Control	soil	sum of PLFA	170.11
BE-Trenching	autumn2012	HEW	HEW03	Conif	Control	soil	cy-to-pre	0.77
BE-Trenching	autumn2012	HEW	HEW03	Conif	Control	soil	sat-to-mono	2.69
BE-Trenching	autumn2012	HEW	HEW04	beech young	Control	soil	10:0	0.12
BE-Trenching	autumn2012	HEW	HEW04	beech young	Control	soil	11:0	0.01
BE-Trenching	autumn2012	HEW	HEW04	beech young	Control	soil	12:0	0
BE-Trenching	autumn2012	HEW	HEW04	beech young	Control	soil	13:0	0.16
BE-Trenching	autumn2012	HEW	HEW04	beech young	Control	soil	14:0	5.23
BE-Trenching	autumn2012	HEW	HEW04	beech young	Control	soil	15:0	2.77
BE-Trenching	autumn2012	HEW	HEW04	beech young	Control	soil	16:0	53.46
BE-Trenching	autumn2012	HEW	HEW04	beech young	Control	soil	16:1ω7	32.12
BE-Trenching	autumn2012	HEW	HEW04	beech young	Control	soil	17:0	1.62
BE-Trenching	autumn2012	HEW	HEW04	beech young	Control	soil	18:0	8.44
BE-Trenching	autumn2012	HEW	HEW04	beech young	Control	soil	18:1ω7	67.9
BE-Trenching	autumn2012	HEW	HEW04	beech young	Control	soil	18:1ω9c	41.45
BE-Trenching	autumn2012	HEW	HEW04	beech young	Control	soil	18:2ω6	9.42
BE-Trenching	autumn2012	HEW	HEW04	beech young	Control	soil	20:0	0.98
BE-Trenching	autumn2012	HEW	HEW04	beech young	Control	soil	20:4ω6	0.03
BE-Trenching	autumn2012	HEW	HEW04	beech young	Control	soil	22:0	1.91
BE-Trenching	autumn2012	HEW	HEW04	beech young	Control	soil	23:0	0.59
BE-Trenching	autumn2012	HEW	HEW04	beech young	Control	soil	24:0	1.06
BE-Trenching	autumn2012	HEW	HEW04	beech young	Control	soil	2-OH 10:0	0.33
BE-Trenching	autumn2012	HEW	HEW04	beech young	Control	soil	2-OH 12:0	0.08
BE-Trenching	autumn2012	HEW	HEW04	beech young	Control	soil	a15:0	21.96
BE-Trenching	autumn2012	HEW	HEW04	beech young	Control	soil	cy17:0	15.71
BE-Trenching	autumn2012	HEW	HEW04	beech young	Control	soil	cy19:0	29.83
BE-Trenching	autumn2012	HEW	HEW04	beech young	Control	soil	i15:0	29.88
BE-Trenching	autumn2012	HEW	HEW04	beech young	Control	soil	i16:0	14.17
BE-Trenching	autumn2012	HEW	HEW04	beech young	Control	soil	i17:0	7.14
BE-Trenching	autumn2012	HEW	HEW04	beech young	Control	soil	Gram-negative	45.94
BE-Trenching	autumn2012	HEW	HEW04	beech young	Control	soil	Gram-positive	73.15
BE-Trenching	autumn2012	HEW	HEW04	beech young	Control	soil	bacterial	219.11
BE-Trenching	autumn2012	HEW	HEW04	beech young	Control	soil	fungal-to-bacteria	0.04
BE-Trenching	autumn2012	HEW	HEW04	beech young	Control	soil	fungal-to-plant	0.23
BE-Trenching	autumn2012	HEW	HEW04	beech young	Control	soil	sum of PLFA	346.37
BE-Trenching	autumn2012	HEW	HEW04	beech young	Control	soil	cy-to-pre	0.46
BE-Trenching	autumn2012	HEW	HEW04	beech young	Control	soil	sat-to-mono	1.38
BE-Trenching	autumn2012	HEW	HEW04	beech young	Trenching	soil	10:0	0.13
BE-Trenching	autumn2012	HEW	HEW04	beech young	Trenching	soil	11:0	0.01
BE-Trenching	autumn2012	HEW	HEW04	beech young	Trenching	soil	12:0	0
BE-Trenching	autumn2012	HEW	HEW04	beech young	Trenching	soil	13:0	0.08
BE-Trenching	autumn2012	HEW	HEW04	beech young	Trenching	soil	14:0	2.06
BE-Trenching	autumn2012	HEW	HEW04	beech young	Trenching	soil	15:0	0.94
BE-Trenching	autumn2012	HEW	HEW04	beech young	Trenching	soil	16:0	23.19
BE-Trenching	autumn2012	HEW	HEW04	beech young	Trenching	soil	16:1ω7	10.43
BE-Trenching	autumn2012	HEW	HEW04	beech young	Trenching	soil	17:0	0.74
BE-Trenching	autumn2012	HEW	HEW04	beech young	Trenching	soil	18:0	3.48
BE-Trenching	autumn2012	HEW	HEW04	beech young	Trenching	soil	18:1ω7	20.96
BE-Trenching	autumn2012	HEW	HEW04	beech young	Trenching	soil	18:1ω9c	13.18
BE-Trenching	autumn2012	HEW	HEW04	beech young	Trenching	soil	18:2ω6	2.75
BE-Trenching	autumn2012	HEW	HEW04	beech young	Trenching	soil	20:0	0.6
BE-Trenching	autumn2012	HEW	HEW04	beech young	Trenching	soil	20:4ω6	0
BE-Trenching	autumn2012	HEW	HEW04	beech young	Trenching	soil	22:0	1.52
BE-Trenching	autumn2012	HEW	HEW04	beech young	Trenching	soil	23:0	0.34
BE-Trenching	autumn2012	HEW	HEW04	beech young	Trenching	soil	24:0	0.9
BE-Trenching	autumn2012	HEW	HEW04	beech young	Trenching	soil	2-OH 10:0	0.41
BE-Trenching	autumn2012	HEW	HEW04	beech young	Trenching	soil	2-OH 12:0	0.21
BE-Trenching	autumn2012	HEW	HEW04	beech young	Trenching	soil	a15:0	14.74
BE-Trenching	autumn2012	HEW	HEW04	beech young	Trenching	soil	cy17:0	6.1
BE-Trenching	autumn2012	HEW	HEW04	beech young	Trenching	soil	cy19:0	9.34
BE-Trenching	autumn2012	HEW	HEW04	beech young	Trenching	soil	i15:0	12.37
BE-Trenching	autumn2012	HEW	HEW04	beech young	Trenching	soil	i16:0	4.34
BE-Trenching	autumn2012	HEW	HEW04	beech young	Trenching	soil	i17:0	2.86
BE-Trenching	autumn2012	HEW	HEW04	beech young	Trenching	soil	Gram-negative	16.05
BE-Trenching	autumn2012	HEW	HEW04	beech young	Trenching	soil	Gram-positive	34.32
BE-Trenching	autumn2012	HEW	HEW04	beech young	Trenching	soil	bacterial	81.75
BE-Trenching	autumn2012	HEW	HEW04	beech young	Trenching	soil	fungal-to-bacteria	0.03
BE-Trenching	autumn2012	HEW	HEW04	beech young	Trenching	soil	fungal-to-plant	0.21
BE-Trenching	autumn2012	HEW	HEW04	beech young	Trenching	soil	sum of PLFA	131.69
BE-Trenching	autumn2012	HEW	HEW04	beech young	Trenching	soil	cy-to-pre	0.49
BE-Trenching	autumn2012	HEW	HEW04	beech young	Trenching	soil	sat-to-mono	1.89
BE-Trenching	autumn2012	HEW	HEW05	beech young	Trenching	soil	10:0	0
BE-Trenching	autumn2012	HEW	HEW05	beech young	Trenching	soil	11:0	0.01
BE-Trenching	autumn2012	HEW	HEW05	beech young	Trenching	soil	12:0	0.3
BE-Trenching	autumn2012	HEW	HEW05	beech young	Trenching	soil	13:0	0.03
BE-Trenching	autumn2012	HEW	HEW05	beech young	Trenching	soil	14:0	1.2
BE-Trenching	autumn2012	HEW	HEW05	beech young	Trenching	soil	15:0	0.47
BE-Trenching	autumn2012	HEW	HEW05	beech young	Trenching	soil	16:0	12.84
BE-Trenching	autumn2012	HEW	HEW05	beech young	Trenching	soil	16:1ω7	6.85
BE-Trenching	autumn2012	HEW	HEW05	beech young	Trenching	soil	17:0	0.68
BE-Trenching	autumn2012	HEW	HEW05	beech young	Trenching	soil	18:0	1.62
BE-Trenching	autumn2012	HEW	HEW05	beech young	Trenching	soil	18:1ω7	7.97
BE-Trenching	autumn2012	HEW	HEW05	beech young	Trenching	soil	18:1ω9c	6.06
BE-Trenching	autumn2012	HEW	HEW05	beech young	Trenching	soil	18:2ω6	1.49
BE-Trenching	autumn2012	HEW	HEW05	beech young	Trenching	soil	20:0	0.1
BE-Trenching	autumn2012	HEW	HEW05	beech young	Trenching	soil	20:4ω6	0.01
BE-Trenching	autumn2012	HEW	HEW05	beech young	Trenching	soil	22:0	0.48
BE-Trenching	autumn2012	HEW	HEW05	beech young	Trenching	soil	23:0	0.29
BE-Trenching	autumn2012	HEW	HEW05	beech young	Trenching	soil	24:0	0.31
BE-Trenching	autumn2012	HEW	HEW05	beech young	Trenching	soil	2-OH 10:0	0.1
BE-Trenching	autumn2012	HEW	HEW05	beech young	Trenching	soil	2-OH 12:0	0.33
BE-Trenching	autumn2012	HEW	HEW05	beech young	Trenching	soil	a15:0	8.22
BE-Trenching	autumn2012	HEW	HEW05	beech young	Trenching	soil	cy17:0	3.81
BE-Trenching	autumn2012	HEW	HEW05	beech young	Trenching	soil	cy19:0	3.64
BE-Trenching	autumn2012	HEW	HEW05	beech young	Trenching	soil	i15:0	7.96
BE-Trenching	autumn2012	HEW	HEW05	beech young	Trenching	soil	i16:0	3.36
BE-Trenching	autumn2012	HEW	HEW05	beech young	Trenching	soil	i17:0	2.59
BE-Trenching	autumn2012	HEW	HEW05	beech young	Trenching	soil	Gram-negative	7.88
BE-Trenching	autumn2012	HEW	HEW05	beech young	Trenching	soil	Gram-positive	22.12
BE-Trenching	autumn2012	HEW	HEW05	beech young	Trenching	soil	bacterial	44.82
BE-Trenching	autumn2012	HEW	HEW05	beech young	Trenching	soil	fungal-to-bacteria	0.03
BE-Trenching	autumn2012	HEW	HEW05	beech young	Trenching	soil	fungal-to-plant	0.25
BE-Trenching	autumn2012	HEW	HEW05	beech young	Trenching	soil	sum of PLFA	70.73
BE-Trenching	autumn2012	HEW	HEW05	beech young	Trenching	soil	cy-to-pre	0.5
BE-Trenching	autumn2012	HEW	HEW05	beech young	Trenching	soil	sat-to-mono	2.32
BE-Trenching	autumn2012	HEW	HEW06	beech old	Control	soil	10:0	0.05
BE-Trenching	autumn2012	HEW	HEW06	beech old	Control	soil	11:0	0
BE-Trenching	autumn2012	HEW	HEW06	beech old	Control	soil	12:0	0
BE-Trenching	autumn2012	HEW	HEW06	beech old	Control	soil	13:0	0.05
BE-Trenching	autumn2012	HEW	HEW06	beech old	Control	soil	14:0	1.95
BE-Trenching	autumn2012	HEW	HEW06	beech old	Control	soil	15:0	1.02
BE-Trenching	autumn2012	HEW	HEW06	beech old	Control	soil	16:0	28.26
BE-Trenching	autumn2012	HEW	HEW06	beech old	Control	soil	16:1ω7	12.98
BE-Trenching	autumn2012	HEW	HEW06	beech old	Control	soil	17:0	1.04
BE-Trenching	autumn2012	HEW	HEW06	beech old	Control	soil	18:0	4.47
BE-Trenching	autumn2012	HEW	HEW06	beech old	Control	soil	18:1ω7	24.36
BE-Trenching	autumn2012	HEW	HEW06	beech old	Control	soil	18:1ω9c	11.29
BE-Trenching	autumn2012	HEW	HEW06	beech old	Control	soil	18:2ω6	2.42
BE-Trenching	autumn2012	HEW	HEW06	beech old	Control	soil	20:0	0.78
BE-Trenching	autumn2012	HEW	HEW06	beech old	Control	soil	20:4ω6	0
BE-Trenching	autumn2012	HEW	HEW06	beech old	Control	soil	22:0	2.5
BE-Trenching	autumn2012	HEW	HEW06	beech old	Control	soil	23:0	0.01
BE-Trenching	autumn2012	HEW	HEW06	beech old	Control	soil	24:0	1.2
BE-Trenching	autumn2012	HEW	HEW06	beech old	Control	soil	2-OH 10:0	0.44
BE-Trenching	autumn2012	HEW	HEW06	beech old	Control	soil	2-OH 12:0	0.15
BE-Trenching	autumn2012	HEW	HEW06	beech old	Control	soil	a15:0	12.05
BE-Trenching	autumn2012	HEW	HEW06	beech old	Control	soil	cy17:0	7.81
BE-Trenching	autumn2012	HEW	HEW06	beech old	Control	soil	cy19:0	12.71
BE-Trenching	autumn2012	HEW	HEW06	beech old	Control	soil	i15:0	17.88
BE-Trenching	autumn2012	HEW	HEW06	beech old	Control	soil	i16:0	4.41
BE-Trenching	autumn2012	HEW	HEW06	beech old	Control	soil	i17:0	3.76
BE-Trenching	autumn2012	HEW	HEW06	beech old	Control	soil	Gram-negative	21.11
BE-Trenching	autumn2012	HEW	HEW06	beech old	Control	soil	Gram-positive	38.1
BE-Trenching	autumn2012	HEW	HEW06	beech old	Control	soil	bacterial	96.55
BE-Trenching	autumn2012	HEW	HEW06	beech old	Control	soil	fungal-to-bacteria	0.03
BE-Trenching	autumn2012	HEW	HEW06	beech old	Control	soil	fungal-to-plant	0.21
BE-Trenching	autumn2012	HEW	HEW06	beech old	Control	soil	sum of PLFA	151.62
BE-Trenching	autumn2012	HEW	HEW06	beech old	Control	soil	cy-to-pre	0.55
BE-Trenching	autumn2012	HEW	HEW06	beech old	Control	soil	sat-to-mono	2.07
BE-Trenching	autumn2012	HEW	HEW06	beech old	Trenching	soil	10:0	0.05
BE-Trenching	autumn2012	HEW	HEW06	beech old	Trenching	soil	11:0	0
BE-Trenching	autumn2012	HEW	HEW06	beech old	Trenching	soil	12:0	0.02
BE-Trenching	autumn2012	HEW	HEW06	beech old	Trenching	soil	13:0	0
BE-Trenching	autumn2012	HEW	HEW06	beech old	Trenching	soil	14:0	1.05
BE-Trenching	autumn2012	HEW	HEW06	beech old	Trenching	soil	15:0	0.52
BE-Trenching	autumn2012	HEW	HEW06	beech old	Trenching	soil	16:0	16.13
BE-Trenching	autumn2012	HEW	HEW06	beech old	Trenching	soil	16:1ω7	6.69
BE-Trenching	autumn2012	HEW	HEW06	beech old	Trenching	soil	17:0	0.81
BE-Trenching	autumn2012	HEW	HEW06	beech old	Trenching	soil	18:0	2.35
BE-Trenching	autumn2012	HEW	HEW06	beech old	Trenching	soil	18:1ω7	9.02
BE-Trenching	autumn2012	HEW	HEW06	beech old	Trenching	soil	18:1ω9c	6.67
BE-Trenching	autumn2012	HEW	HEW06	beech old	Trenching	soil	18:2ω6	1.36
BE-Trenching	autumn2012	HEW	HEW06	beech old	Trenching	soil	20:0	0.27
BE-Trenching	autumn2012	HEW	HEW06	beech old	Trenching	soil	20:4ω6	0
BE-Trenching	autumn2012	HEW	HEW06	beech old	Trenching	soil	22:0	1.04
BE-Trenching	autumn2012	HEW	HEW06	beech old	Trenching	soil	23:0	0.3
BE-Trenching	autumn2012	HEW	HEW06	beech old	Trenching	soil	24:0	0.54
BE-Trenching	autumn2012	HEW	HEW06	beech old	Trenching	soil	2-OH 10:0	0.2
BE-Trenching	autumn2012	HEW	HEW06	beech old	Trenching	soil	2-OH 12:0	0.18
BE-Trenching	autumn2012	HEW	HEW06	beech old	Trenching	soil	a15:0	6.94
BE-Trenching	autumn2012	HEW	HEW06	beech old	Trenching	soil	cy17:0	4.21
BE-Trenching	autumn2012	HEW	HEW06	beech old	Trenching	soil	cy19:0	8.78
BE-Trenching	autumn2012	HEW	HEW06	beech old	Trenching	soil	i15:0	9.22
BE-Trenching	autumn2012	HEW	HEW06	beech old	Trenching	soil	i16:0	3.39
BE-Trenching	autumn2012	HEW	HEW06	beech old	Trenching	soil	i17:0	3.06
BE-Trenching	autumn2012	HEW	HEW06	beech old	Trenching	soil	Gram-negative	13.37
BE-Trenching	autumn2012	HEW	HEW06	beech old	Trenching	soil	Gram-positive	22.62
BE-Trenching	autumn2012	HEW	HEW06	beech old	Trenching	soil	bacterial	51.7
BE-Trenching	autumn2012	HEW	HEW06	beech old	Trenching	soil	fungal-to-bacteria	0.03
BE-Trenching	autumn2012	HEW	HEW06	beech old	Trenching	soil	fungal-to-plant	0.2
BE-Trenching	autumn2012	HEW	HEW06	beech old	Trenching	soil	sum of PLFA	82.8
BE-Trenching	autumn2012	HEW	HEW06	beech old	Trenching	soil	cy-to-pre	0.83
BE-Trenching	autumn2012	HEW	HEW06	beech old	Trenching	soil	sat-to-mono	2.64
BE-Trenching	autumn2012	HEW	HEW10	beech natural	Control	soil	10:0	0.45
BE-Trenching	autumn2012	HEW	HEW10	beech natural	Control	soil	11:0	0.07
BE-Trenching	autumn2012	HEW	HEW10	beech natural	Control	soil	12:0	0
BE-Trenching	autumn2012	HEW	HEW10	beech natural	Control	soil	13:0	0.16
BE-Trenching	autumn2012	HEW	HEW10	beech natural	Control	soil	14:0	3.9
BE-Trenching	autumn2012	HEW	HEW10	beech natural	Control	soil	15:0	1.88
BE-Trenching	autumn2012	HEW	HEW10	beech natural	Control	soil	16:0	40.01
BE-Trenching	autumn2012	HEW	HEW10	beech natural	Control	soil	16:1ω7	22.15
BE-Trenching	autumn2012	HEW	HEW10	beech natural	Control	soil	17:0	1.69
BE-Trenching	autumn2012	HEW	HEW10	beech natural	Control	soil	18:0	7
BE-Trenching	autumn2012	HEW	HEW10	beech natural	Control	soil	18:1ω7	41.59
BE-Trenching	autumn2012	HEW	HEW10	beech natural	Control	soil	18:1ω9c	26.06
BE-Trenching	autumn2012	HEW	HEW10	beech natural	Control	soil	18:2ω6	7.15
BE-Trenching	autumn2012	HEW	HEW10	beech natural	Control	soil	20:0	1.29
BE-Trenching	autumn2012	HEW	HEW10	beech natural	Control	soil	20:4ω6	0.55
BE-Trenching	autumn2012	HEW	HEW10	beech natural	Control	soil	22:0	2.26
BE-Trenching	autumn2012	HEW	HEW10	beech natural	Control	soil	23:0	0.79
BE-Trenching	autumn2012	HEW	HEW10	beech natural	Control	soil	24:0	1.26
BE-Trenching	autumn2012	HEW	HEW10	beech natural	Control	soil	2-OH 10:0	0.56
BE-Trenching	autumn2012	HEW	HEW10	beech natural	Control	soil	2-OH 12:0	0.4
BE-Trenching	autumn2012	HEW	HEW10	beech natural	Control	soil	a15:0	28.15
BE-Trenching	autumn2012	HEW	HEW10	beech natural	Control	soil	cy17:0	13.31
BE-Trenching	autumn2012	HEW	HEW10	beech natural	Control	soil	cy19:0	16.72
BE-Trenching	autumn2012	HEW	HEW10	beech natural	Control	soil	i15:0	25.68
BE-Trenching	autumn2012	HEW	HEW10	beech natural	Control	soil	i16:0	9.97
BE-Trenching	autumn2012	HEW	HEW10	beech natural	Control	soil	i17:0	7.09
BE-Trenching	autumn2012	HEW	HEW10	beech natural	Control	soil	Gram-negative	31
BE-Trenching	autumn2012	HEW	HEW10	beech natural	Control	soil	Gram-positive	70.9
BE-Trenching	autumn2012	HEW	HEW10	beech natural	Control	soil	bacterial	165.63
BE-Trenching	autumn2012	HEW	HEW10	beech natural	Control	soil	fungal-to-bacteria	0.04
BE-Trenching	autumn2012	HEW	HEW10	beech natural	Control	soil	fungal-to-plant	0.27
BE-Trenching	autumn2012	HEW	HEW10	beech natural	Control	soil	sum of PLFA	260.15
BE-Trenching	autumn2012	HEW	HEW10	beech natural	Control	soil	cy-to-pre	0.47
BE-Trenching	autumn2012	HEW	HEW10	beech natural	Control	soil	sat-to-mono	1.81
BE-Trenching	autumn2012	HEW	HEW10	beech natural	Trenching	soil	10:0	0.05
BE-Trenching	autumn2012	HEW	HEW10	beech natural	Trenching	soil	11:0	0.01
BE-Trenching	autumn2012	HEW	HEW10	beech natural	Trenching	soil	12:0	0
BE-Trenching	autumn2012	HEW	HEW10	beech natural	Trenching	soil	13:0	0
BE-Trenching	autumn2012	HEW	HEW10	beech natural	Trenching	soil	14:0	0.69
BE-Trenching	autumn2012	HEW	HEW10	beech natural	Trenching	soil	15:0	0.25
BE-Trenching	autumn2012	HEW	HEW10	beech natural	Trenching	soil	16:0	10.28
BE-Trenching	autumn2012	HEW	HEW10	beech natural	Trenching	soil	16:1ω7	4.71
BE-Trenching	autumn2012	HEW	HEW10	beech natural	Trenching	soil	17:0	0.53
BE-Trenching	autumn2012	HEW	HEW10	beech natural	Trenching	soil	18:0	1.41
BE-Trenching	autumn2012	HEW	HEW10	beech natural	Trenching	soil	18:1ω7	6.98
BE-Trenching	autumn2012	HEW	HEW10	beech natural	Trenching	soil	18:1ω9c	6.28
BE-Trenching	autumn2012	HEW	HEW10	beech natural	Trenching	soil	18:2ω6	1.02
BE-Trenching	autumn2012	HEW	HEW10	beech natural	Trenching	soil	20:0	0.13
BE-Trenching	autumn2012	HEW	HEW10	beech natural	Trenching	soil	20:4ω6	0
BE-Trenching	autumn2012	HEW	HEW10	beech natural	Trenching	soil	22:0	0.31
BE-Trenching	autumn2012	HEW	HEW10	beech natural	Trenching	soil	23:0	0.19
BE-Trenching	autumn2012	HEW	HEW10	beech natural	Trenching	soil	24:0	0.4
BE-Trenching	autumn2012	HEW	HEW10	beech natural	Trenching	soil	2-OH 10:0	0.46
BE-Trenching	autumn2012	HEW	HEW10	beech natural	Trenching	soil	2-OH 12:0	0.13
BE-Trenching	autumn2012	HEW	HEW10	beech natural	Trenching	soil	a15:0	7.58
BE-Trenching	autumn2012	HEW	HEW10	beech natural	Trenching	soil	cy17:0	3.22
BE-Trenching	autumn2012	HEW	HEW10	beech natural	Trenching	soil	cy19:0	3.91
BE-Trenching	autumn2012	HEW	HEW10	beech natural	Trenching	soil	i15:0	5.16
BE-Trenching	autumn2012	HEW	HEW10	beech natural	Trenching	soil	i16:0	3.06
BE-Trenching	autumn2012	HEW	HEW10	beech natural	Trenching	soil	i17:0	2.31
BE-Trenching	autumn2012	HEW	HEW10	beech natural	Trenching	soil	Gram-negative	7.72
BE-Trenching	autumn2012	HEW	HEW10	beech natural	Trenching	soil	Gram-positive	18.12
BE-Trenching	autumn2012	HEW	HEW10	beech natural	Trenching	soil	bacterial	37.54
BE-Trenching	autumn2012	HEW	HEW10	beech natural	Trenching	soil	fungal-to-bacteria	0.03
BE-Trenching	autumn2012	HEW	HEW10	beech natural	Trenching	soil	fungal-to-plant	0.16
BE-Trenching	autumn2012	HEW	HEW10	beech natural	Trenching	soil	sum of PLFA	59.09
BE-Trenching	autumn2012	HEW	HEW10	beech natural	Trenching	soil	cy-to-pre	0.61
BE-Trenching	autumn2012	HEW	HEW10	beech natural	Trenching	soil	sat-to-mono	2.23
BE-Trenching	autumn2012	HEW	HEW12	beech natural	Control	soil	10:0	0.12
BE-Trenching	autumn2012	HEW	HEW12	beech natural	Control	soil	11:0	0.01
BE-Trenching	autumn2012	HEW	HEW12	beech natural	Control	soil	12:0	0
BE-Trenching	autumn2012	HEW	HEW12	beech natural	Control	soil	13:0	0.07
BE-Trenching	autumn2012	HEW	HEW12	beech natural	Control	soil	14:0	1.16
BE-Trenching	autumn2012	HEW	HEW12	beech natural	Control	soil	15:0	0.62
BE-Trenching	autumn2012	HEW	HEW12	beech natural	Control	soil	16:0	12.35
BE-Trenching	autumn2012	HEW	HEW12	beech natural	Control	soil	16:1ω7	4.98
BE-Trenching	autumn2012	HEW	HEW12	beech natural	Control	soil	17:0	0.41
BE-Trenching	autumn2012	HEW	HEW12	beech natural	Control	soil	18:0	2.04
BE-Trenching	autumn2012	HEW	HEW12	beech natural	Control	soil	18:1ω7	6.58
BE-Trenching	autumn2012	HEW	HEW12	beech natural	Control	soil	18:1ω9c	5.11
BE-Trenching	autumn2012	HEW	HEW12	beech natural	Control	soil	18:2ω6	1.04
BE-Trenching	autumn2012	HEW	HEW12	beech natural	Control	soil	20:0	0.69
BE-Trenching	autumn2012	HEW	HEW12	beech natural	Control	soil	20:4ω6	0
BE-Trenching	autumn2012	HEW	HEW12	beech natural	Control	soil	22:0	2.2
BE-Trenching	autumn2012	HEW	HEW12	beech natural	Control	soil	23:0	0.37
BE-Trenching	autumn2012	HEW	HEW12	beech natural	Control	soil	24:0	0.05
BE-Trenching	autumn2012	HEW	HEW12	beech natural	Control	soil	2-OH 10:0	0.34
BE-Trenching	autumn2012	HEW	HEW12	beech natural	Control	soil	2-OH 12:0	0.16
BE-Trenching	autumn2012	HEW	HEW12	beech natural	Control	soil	a15:0	5.8
BE-Trenching	autumn2012	HEW	HEW12	beech natural	Control	soil	cy17:0	3.03
BE-Trenching	autumn2012	HEW	HEW12	beech natural	Control	soil	cy19:0	7.58
BE-Trenching	autumn2012	HEW	HEW12	beech natural	Control	soil	i15:0	10.26
BE-Trenching	autumn2012	HEW	HEW12	beech natural	Control	soil	i16:0	4.02
BE-Trenching	autumn2012	HEW	HEW12	beech natural	Control	soil	i17:0	2.17
BE-Trenching	autumn2012	HEW	HEW12	beech natural	Control	soil	Gram-negative	11.11
BE-Trenching	autumn2012	HEW	HEW12	beech natural	Control	soil	Gram-positive	22.25
BE-Trenching	autumn2012	HEW	HEW12	beech natural	Control	soil	bacterial	44.92
BE-Trenching	autumn2012	HEW	HEW12	beech natural	Control	soil	fungal-to-bacteria	0.02
BE-Trenching	autumn2012	HEW	HEW12	beech natural	Control	soil	fungal-to-plant	0.2
BE-Trenching	autumn2012	HEW	HEW12	beech natural	Control	soil	sum of PLFA	71.14
BE-Trenching	autumn2012	HEW	HEW12	beech natural	Control	soil	cy-to-pre	0.92
BE-Trenching	autumn2012	HEW	HEW12	beech natural	Control	soil	sat-to-mono	3.21
BE-Trenching	autumn2012	HEW	HEW12	beech natural	Trenching	soil	10:0	0.07
BE-Trenching	autumn2012	HEW	HEW12	beech natural	Trenching	soil	11:0	0.03
BE-Trenching	autumn2012	HEW	HEW12	beech natural	Trenching	soil	12:0	0.33
BE-Trenching	autumn2012	HEW	HEW12	beech natural	Trenching	soil	13:0	0
BE-Trenching	autumn2012	HEW	HEW12	beech natural	Trenching	soil	14:0	0.35
BE-Trenching	autumn2012	HEW	HEW12	beech natural	Trenching	soil	15:0	0.03
BE-Trenching	autumn2012	HEW	HEW12	beech natural	Trenching	soil	16:0	5.55
BE-Trenching	autumn2012	HEW	HEW12	beech natural	Trenching	soil	16:1ω7	1.84
BE-Trenching	autumn2012	HEW	HEW12	beech natural	Trenching	soil	17:0	0
BE-Trenching	autumn2012	HEW	HEW12	beech natural	Trenching	soil	18:0	0.53
BE-Trenching	autumn2012	HEW	HEW12	beech natural	Trenching	soil	18:1ω7	1.38
BE-Trenching	autumn2012	HEW	HEW12	beech natural	Trenching	soil	18:1ω9c	2.13
BE-Trenching	autumn2012	HEW	HEW12	beech natural	Trenching	soil	18:2ω6	0.38
BE-Trenching	autumn2012	HEW	HEW12	beech natural	Trenching	soil	20:0	0.01
BE-Trenching	autumn2012	HEW	HEW12	beech natural	Trenching	soil	20:4ω6	0
BE-Trenching	autumn2012	HEW	HEW12	beech natural	Trenching	soil	22:0	0.86
BE-Trenching	autumn2012	HEW	HEW12	beech natural	Trenching	soil	23:0	0.27
BE-Trenching	autumn2012	HEW	HEW12	beech natural	Trenching	soil	24:0	0.45
BE-Trenching	autumn2012	HEW	HEW12	beech natural	Trenching	soil	2-OH 10:0	0.1
BE-Trenching	autumn2012	HEW	HEW12	beech natural	Trenching	soil	2-OH 12:0	0.09
BE-Trenching	autumn2012	HEW	HEW12	beech natural	Trenching	soil	a15:0	2.69
BE-Trenching	autumn2012	HEW	HEW12	beech natural	Trenching	soil	cy17:0	1.63
BE-Trenching	autumn2012	HEW	HEW12	beech natural	Trenching	soil	cy19:0	0.29
BE-Trenching	autumn2012	HEW	HEW12	beech natural	Trenching	soil	i15:0	2.75
BE-Trenching	autumn2012	HEW	HEW12	beech natural	Trenching	soil	i16:0	1.33
BE-Trenching	autumn2012	HEW	HEW12	beech natural	Trenching	soil	i17:0	1.23
BE-Trenching	autumn2012	HEW	HEW12	beech natural	Trenching	soil	Gram-negative	2.11
BE-Trenching	autumn2012	HEW	HEW12	beech natural	Trenching	soil	Gram-positive	7.99
BE-Trenching	autumn2012	HEW	HEW12	beech natural	Trenching	soil	bacterial	13.33
BE-Trenching	autumn2012	HEW	HEW12	beech natural	Trenching	soil	fungal-to-bacteria	0.03
BE-Trenching	autumn2012	HEW	HEW12	beech natural	Trenching	soil	fungal-to-plant	0.18
BE-Trenching	autumn2012	HEW	HEW12	beech natural	Trenching	soil	sum of PLFA	24.31
BE-Trenching	autumn2012	HEW	HEW12	beech natural	Trenching	soil	cy-to-pre	0.6
BE-Trenching	autumn2012	HEW	HEW12	beech natural	Trenching	soil	sat-to-mono	3.47
BE-Trenching	autumn2012	HEW	HEW16	beech young	Trenching	soil	10:0	0.04
BE-Trenching	autumn2012	HEW	HEW16	beech young	Trenching	soil	11:0	0.01
BE-Trenching	autumn2012	HEW	HEW16	beech young	Trenching	soil	12:0	0.22
BE-Trenching	autumn2012	HEW	HEW16	beech young	Trenching	soil	13:0	0.03
BE-Trenching	autumn2012	HEW	HEW16	beech young	Trenching	soil	14:0	1.12
BE-Trenching	autumn2012	HEW	HEW16	beech young	Trenching	soil	15:0	0.51
BE-Trenching	autumn2012	HEW	HEW16	beech young	Trenching	soil	16:0	13.05
BE-Trenching	autumn2012	HEW	HEW16	beech young	Trenching	soil	16:1ω7	5.12
BE-Trenching	autumn2012	HEW	HEW16	beech young	Trenching	soil	17:0	0.65
BE-Trenching	autumn2012	HEW	HEW16	beech young	Trenching	soil	18:0	1.9
BE-Trenching	autumn2012	HEW	HEW16	beech young	Trenching	soil	18:1ω7	7.43
BE-Trenching	autumn2012	HEW	HEW16	beech young	Trenching	soil	18:1ω9c	5.45
BE-Trenching	autumn2012	HEW	HEW16	beech young	Trenching	soil	18:2ω6	0.7
BE-Trenching	autumn2012	HEW	HEW16	beech young	Trenching	soil	20:0	0.14
BE-Trenching	autumn2012	HEW	HEW16	beech young	Trenching	soil	20:4ω6	0.39
BE-Trenching	autumn2012	HEW	HEW16	beech young	Trenching	soil	22:0	0.99
BE-Trenching	autumn2012	HEW	HEW16	beech young	Trenching	soil	23:0	0.06
BE-Trenching	autumn2012	HEW	HEW16	beech young	Trenching	soil	24:0	0.6
BE-Trenching	autumn2012	HEW	HEW16	beech young	Trenching	soil	2-OH 10:0	0.19
BE-Trenching	autumn2012	HEW	HEW16	beech young	Trenching	soil	2-OH 12:0	0.23
BE-Trenching	autumn2012	HEW	HEW16	beech young	Trenching	soil	a15:0	8.32
BE-Trenching	autumn2012	HEW	HEW16	beech young	Trenching	soil	cy17:0	3.07
BE-Trenching	autumn2012	HEW	HEW16	beech young	Trenching	soil	cy19:0	8.09
BE-Trenching	autumn2012	HEW	HEW16	beech young	Trenching	soil	i15:0	10.07
BE-Trenching	autumn2012	HEW	HEW16	beech young	Trenching	soil	i16:0	4.6
BE-Trenching	autumn2012	HEW	HEW16	beech young	Trenching	soil	i17:0	2.74
BE-Trenching	autumn2012	HEW	HEW16	beech young	Trenching	soil	Gram-negative	11.58
BE-Trenching	autumn2012	HEW	HEW16	beech young	Trenching	soil	Gram-positive	25.73
BE-Trenching	autumn2012	HEW	HEW16	beech young	Trenching	soil	bacterial	49.86
BE-Trenching	autumn2012	HEW	HEW16	beech young	Trenching	soil	fungal-to-bacteria	0.01
BE-Trenching	autumn2012	HEW	HEW16	beech young	Trenching	soil	fungal-to-plant	0.13
BE-Trenching	autumn2012	HEW	HEW16	beech young	Trenching	soil	sum of PLFA	75.71
BE-Trenching	autumn2012	HEW	HEW16	beech young	Trenching	soil	cy-to-pre	0.89
BE-Trenching	autumn2012	HEW	HEW16	beech young	Trenching	soil	sat-to-mono	3.15
BE-Trenching	autumn2012	HEW	HEW17	beech young	Control	soil	10:0	0.04
BE-Trenching	autumn2012	HEW	HEW17	beech young	Control	soil	11:0	0
BE-Trenching	autumn2012	HEW	HEW17	beech young	Control	soil	12:0	0.14
BE-Trenching	autumn2012	HEW	HEW17	beech young	Control	soil	13:0	0.08
BE-Trenching	autumn2012	HEW	HEW17	beech young	Control	soil	14:0	2.15
BE-Trenching	autumn2012	HEW	HEW17	beech young	Control	soil	15:0	1.36
BE-Trenching	autumn2012	HEW	HEW17	beech young	Control	soil	16:0	24.78
BE-Trenching	autumn2012	HEW	HEW17	beech young	Control	soil	16:1ω7	13.29
BE-Trenching	autumn2012	HEW	HEW17	beech young	Control	soil	17:0	1.25
BE-Trenching	autumn2012	HEW	HEW17	beech young	Control	soil	18:0	4.33
BE-Trenching	autumn2012	HEW	HEW17	beech young	Control	soil	18:1ω7	15.9
BE-Trenching	autumn2012	HEW	HEW17	beech young	Control	soil	18:1ω9c	13.52
BE-Trenching	autumn2012	HEW	HEW17	beech young	Control	soil	18:2ω6	2.6
BE-Trenching	autumn2012	HEW	HEW17	beech young	Control	soil	20:0	1.63
BE-Trenching	autumn2012	HEW	HEW17	beech young	Control	soil	20:4ω6	0
BE-Trenching	autumn2012	HEW	HEW17	beech young	Control	soil	22:0	3.7
BE-Trenching	autumn2012	HEW	HEW17	beech young	Control	soil	23:0	0.49
BE-Trenching	autumn2012	HEW	HEW17	beech young	Control	soil	24:0	1.35
BE-Trenching	autumn2012	HEW	HEW17	beech young	Control	soil	2-OH 10:0	0.29
BE-Trenching	autumn2012	HEW	HEW17	beech young	Control	soil	2-OH 12:0	0.26
BE-Trenching	autumn2012	HEW	HEW17	beech young	Control	soil	a15:0	7.96
BE-Trenching	autumn2012	HEW	HEW17	beech young	Control	soil	cy17:0	6.44
BE-Trenching	autumn2012	HEW	HEW17	beech young	Control	soil	cy19:0	20.09
BE-Trenching	autumn2012	HEW	HEW17	beech young	Control	soil	i15:0	17.62
BE-Trenching	autumn2012	HEW	HEW17	beech young	Control	soil	i16:0	7.01
BE-Trenching	autumn2012	HEW	HEW17	beech young	Control	soil	i17:0	3.63
BE-Trenching	autumn2012	HEW	HEW17	beech young	Control	soil	Gram-negative	27.07
BE-Trenching	autumn2012	HEW	HEW17	beech young	Control	soil	Gram-positive	36.21
BE-Trenching	autumn2012	HEW	HEW17	beech young	Control	soil	bacterial	92.47
BE-Trenching	autumn2012	HEW	HEW17	beech young	Control	soil	fungal-to-bacteria	0.03
BE-Trenching	autumn2012	HEW	HEW17	beech young	Control	soil	fungal-to-plant	0.19
BE-Trenching	autumn2012	HEW	HEW17	beech young	Control	soil	sum of PLFA	149.89
BE-Trenching	autumn2012	HEW	HEW17	beech young	Control	soil	cy-to-pre	0.91
BE-Trenching	autumn2012	HEW	HEW17	beech young	Control	soil	sat-to-mono	2.45
BE-Trenching	autumn2012	HEW	HEW22	beech old	Control	soil	10:0	0.22
BE-Trenching	autumn2012	HEW	HEW22	beech old	Control	soil	11:0	0.05
BE-Trenching	autumn2012	HEW	HEW22	beech old	Control	soil	12:0	0
BE-Trenching	autumn2012	HEW	HEW22	beech old	Control	soil	13:0	0.1
BE-Trenching	autumn2012	HEW	HEW22	beech old	Control	soil	14:0	2.28
BE-Trenching	autumn2012	HEW	HEW22	beech old	Control	soil	15:0	1.27
BE-Trenching	autumn2012	HEW	HEW22	beech old	Control	soil	16:0	26.88
BE-Trenching	autumn2012	HEW	HEW22	beech old	Control	soil	16:1ω7	11.55
BE-Trenching	autumn2012	HEW	HEW22	beech old	Control	soil	17:0	0.88
BE-Trenching	autumn2012	HEW	HEW22	beech old	Control	soil	18:0	4.34
BE-Trenching	autumn2012	HEW	HEW22	beech old	Control	soil	18:1ω7	25.4
BE-Trenching	autumn2012	HEW	HEW22	beech old	Control	soil	18:1ω9c	14.03
BE-Trenching	autumn2012	HEW	HEW22	beech old	Control	soil	18:2ω6	2.89
BE-Trenching	autumn2012	HEW	HEW22	beech old	Control	soil	20:0	0.86
BE-Trenching	autumn2012	HEW	HEW22	beech old	Control	soil	20:4ω6	0
BE-Trenching	autumn2012	HEW	HEW22	beech old	Control	soil	22:0	2.49
BE-Trenching	autumn2012	HEW	HEW22	beech old	Control	soil	23:0	0.51
BE-Trenching	autumn2012	HEW	HEW22	beech old	Control	soil	24:0	0.48
BE-Trenching	autumn2012	HEW	HEW22	beech old	Control	soil	2-OH 10:0	0.55
BE-Trenching	autumn2012	HEW	HEW22	beech old	Control	soil	2-OH 12:0	0.13
BE-Trenching	autumn2012	HEW	HEW22	beech old	Control	soil	a15:0	13.28
BE-Trenching	autumn2012	HEW	HEW22	beech old	Control	soil	cy17:0	6.54
BE-Trenching	autumn2012	HEW	HEW22	beech old	Control	soil	cy19:0	13.88
BE-Trenching	autumn2012	HEW	HEW22	beech old	Control	soil	i15:0	14.35
BE-Trenching	autumn2012	HEW	HEW22	beech old	Control	soil	i16:0	4.49
BE-Trenching	autumn2012	HEW	HEW22	beech old	Control	soil	i17:0	3.17
BE-Trenching	autumn2012	HEW	HEW22	beech old	Control	soil	Gram-negative	21.09
BE-Trenching	autumn2012	HEW	HEW22	beech old	Control	soil	Gram-positive	35.29
BE-Trenching	autumn2012	HEW	HEW22	beech old	Control	soil	bacterial	93.34
BE-Trenching	autumn2012	HEW	HEW22	beech old	Control	soil	fungal-to-bacteria	0.03
BE-Trenching	autumn2012	HEW	HEW22	beech old	Control	soil	fungal-to-plant	0.21
BE-Trenching	autumn2012	HEW	HEW22	beech old	Control	soil	sum of PLFA	150.62
BE-Trenching	autumn2012	HEW	HEW22	beech old	Control	soil	cy-to-pre	0.55
BE-Trenching	autumn2012	HEW	HEW22	beech old	Control	soil	sat-to-mono	1.9
BE-Trenching	autumn2012	HEW	HEW22	beech old	Trenching	soil	10:0	0.51
BE-Trenching	autumn2012	HEW	HEW22	beech old	Trenching	soil	11:0	0.1
BE-Trenching	autumn2012	HEW	HEW22	beech old	Trenching	soil	12:0	0
BE-Trenching	autumn2012	HEW	HEW22	beech old	Trenching	soil	13:0	0.11
BE-Trenching	autumn2012	HEW	HEW22	beech old	Trenching	soil	14:0	2.23
BE-Trenching	autumn2012	HEW	HEW22	beech old	Trenching	soil	15:0	1.06
BE-Trenching	autumn2012	HEW	HEW22	beech old	Trenching	soil	16:0	23.22
BE-Trenching	autumn2012	HEW	HEW22	beech old	Trenching	soil	16:1ω7	10.51
BE-Trenching	autumn2012	HEW	HEW22	beech old	Trenching	soil	17:0	0.64
BE-Trenching	autumn2012	HEW	HEW22	beech old	Trenching	soil	18:0	4.02
BE-Trenching	autumn2012	HEW	HEW22	beech old	Trenching	soil	18:1ω7	25.45
BE-Trenching	autumn2012	HEW	HEW22	beech old	Trenching	soil	18:1ω9c	13.75
BE-Trenching	autumn2012	HEW	HEW22	beech old	Trenching	soil	18:2ω6	1.88
BE-Trenching	autumn2012	HEW	HEW22	beech old	Trenching	soil	20:0	0.63
BE-Trenching	autumn2012	HEW	HEW22	beech old	Trenching	soil	20:4ω6	0
BE-Trenching	autumn2012	HEW	HEW22	beech old	Trenching	soil	22:0	1.86
BE-Trenching	autumn2012	HEW	HEW22	beech old	Trenching	soil	23:0	0.5
BE-Trenching	autumn2012	HEW	HEW22	beech old	Trenching	soil	24:0	0.71
BE-Trenching	autumn2012	HEW	HEW22	beech old	Trenching	soil	2-OH 10:0	0.5
BE-Trenching	autumn2012	HEW	HEW22	beech old	Trenching	soil	2-OH 12:0	0.15
BE-Trenching	autumn2012	HEW	HEW22	beech old	Trenching	soil	a15:0	15.04
BE-Trenching	autumn2012	HEW	HEW22	beech old	Trenching	soil	cy17:0	6.05
BE-Trenching	autumn2012	HEW	HEW22	beech old	Trenching	soil	cy19:0	13.13
BE-Trenching	autumn2012	HEW	HEW22	beech old	Trenching	soil	i15:0	15.03
BE-Trenching	autumn2012	HEW	HEW22	beech old	Trenching	soil	i16:0	4.81
BE-Trenching	autumn2012	HEW	HEW22	beech old	Trenching	soil	i17:0	3.45
BE-Trenching	autumn2012	HEW	HEW22	beech old	Trenching	soil	Gram-negative	19.83
BE-Trenching	autumn2012	HEW	HEW22	beech old	Trenching	soil	Gram-positive	38.33
BE-Trenching	autumn2012	HEW	HEW22	beech old	Trenching	soil	bacterial	94.11
BE-Trenching	autumn2012	HEW	HEW22	beech old	Trenching	soil	fungal-to-bacteria	0.02
BE-Trenching	autumn2012	HEW	HEW22	beech old	Trenching	soil	fungal-to-plant	0.14
BE-Trenching	autumn2012	HEW	HEW22	beech old	Trenching	soil	sum of PLFA	145.31
BE-Trenching	autumn2012	HEW	HEW22	beech old	Trenching	soil	cy-to-pre	0.53
BE-Trenching	autumn2012	HEW	HEW22	beech old	Trenching	soil	sat-to-mono	1.89
BE-Trenching	autumn2012	HEW	HEW36	beech natural	Control	soil	10:0	0.09
BE-Trenching	autumn2012	HEW	HEW36	beech natural	Control	soil	11:0	0.01
BE-Trenching	autumn2012	HEW	HEW36	beech natural	Control	soil	12:0	0.79
BE-Trenching	autumn2012	HEW	HEW36	beech natural	Control	soil	13:0	0.23
BE-Trenching	autumn2012	HEW	HEW36	beech natural	Control	soil	14:0	3.84
BE-Trenching	autumn2012	HEW	HEW36	beech natural	Control	soil	15:0	2
BE-Trenching	autumn2012	HEW	HEW36	beech natural	Control	soil	16:0	39.9
BE-Trenching	autumn2012	HEW	HEW36	beech natural	Control	soil	16:1ω7	19.08
BE-Trenching	autumn2012	HEW	HEW36	beech natural	Control	soil	17:0	1.71
BE-Trenching	autumn2012	HEW	HEW36	beech natural	Control	soil	18:0	6.12
BE-Trenching	autumn2012	HEW	HEW36	beech natural	Control	soil	18:1ω7	37.59
BE-Trenching	autumn2012	HEW	HEW36	beech natural	Control	soil	18:1ω9c	22.63
BE-Trenching	autumn2012	HEW	HEW36	beech natural	Control	soil	18:2ω6	5.32
BE-Trenching	autumn2012	HEW	HEW36	beech natural	Control	soil	20:0	1.39
BE-Trenching	autumn2012	HEW	HEW36	beech natural	Control	soil	20:4ω6	0
BE-Trenching	autumn2012	HEW	HEW36	beech natural	Control	soil	22:0	3.1
BE-Trenching	autumn2012	HEW	HEW36	beech natural	Control	soil	23:0	0.6
BE-Trenching	autumn2012	HEW	HEW36	beech natural	Control	soil	24:0	1.42
BE-Trenching	autumn2012	HEW	HEW36	beech natural	Control	soil	2-OH 10:0	0.44
BE-Trenching	autumn2012	HEW	HEW36	beech natural	Control	soil	2-OH 12:0	0.28
BE-Trenching	autumn2012	HEW	HEW36	beech natural	Control	soil	a15:0	27.6
BE-Trenching	autumn2012	HEW	HEW36	beech natural	Control	soil	cy17:0	10.87
BE-Trenching	autumn2012	HEW	HEW36	beech natural	Control	soil	cy19:0	17.81
BE-Trenching	autumn2012	HEW	HEW36	beech natural	Control	soil	i15:0	25.55
BE-Trenching	autumn2012	HEW	HEW36	beech natural	Control	soil	i16:0	12.09
BE-Trenching	autumn2012	HEW	HEW36	beech natural	Control	soil	i17:0	6.58
BE-Trenching	autumn2012	HEW	HEW36	beech natural	Control	soil	Gram-negative	29.42
BE-Trenching	autumn2012	HEW	HEW36	beech natural	Control	soil	Gram-positive	71.82
BE-Trenching	autumn2012	HEW	HEW36	beech natural	Control	soil	bacterial	157.9
BE-Trenching	autumn2012	HEW	HEW36	beech natural	Control	soil	fungal-to-bacteria	0.03
BE-Trenching	autumn2012	HEW	HEW36	beech natural	Control	soil	fungal-to-plant	0.24
BE-Trenching	autumn2012	HEW	HEW36	beech natural	Control	soil	sum of PLFA	247.05
BE-Trenching	autumn2012	HEW	HEW36	beech natural	Control	soil	cy-to-pre	0.51
BE-Trenching	autumn2012	HEW	HEW36	beech natural	Control	soil	sat-to-mono	2.05
BE-Trenching	autumn2012	HEW	HEW47	beech old	Control	soil	10:0	0.04
BE-Trenching	autumn2012	HEW	HEW47	beech old	Control	soil	11:0	0.01
BE-Trenching	autumn2012	HEW	HEW47	beech old	Control	soil	12:0	0.39
BE-Trenching	autumn2012	HEW	HEW47	beech old	Control	soil	13:0	0.1
BE-Trenching	autumn2012	HEW	HEW47	beech old	Control	soil	14:0	2.38
BE-Trenching	autumn2012	HEW	HEW47	beech old	Control	soil	15:0	1.23
BE-Trenching	autumn2012	HEW	HEW47	beech old	Control	soil	16:0	27.39
BE-Trenching	autumn2012	HEW	HEW47	beech old	Control	soil	16:1ω7	11.7
BE-Trenching	autumn2012	HEW	HEW47	beech old	Control	soil	17:0	1.23
BE-Trenching	autumn2012	HEW	HEW47	beech old	Control	soil	18:0	4.57
BE-Trenching	autumn2012	HEW	HEW47	beech old	Control	soil	18:1ω7	26.34
BE-Trenching	autumn2012	HEW	HEW47	beech old	Control	soil	18:1ω9c	15.33
BE-Trenching	autumn2012	HEW	HEW47	beech old	Control	soil	18:2ω6	3.79
BE-Trenching	autumn2012	HEW	HEW47	beech old	Control	soil	20:0	1.06
BE-Trenching	autumn2012	HEW	HEW47	beech old	Control	soil	20:4ω6	0
BE-Trenching	autumn2012	HEW	HEW47	beech old	Control	soil	22:0	2.28
BE-Trenching	autumn2012	HEW	HEW47	beech old	Control	soil	23:0	0.52
BE-Trenching	autumn2012	HEW	HEW47	beech old	Control	soil	24:0	0.99
BE-Trenching	autumn2012	HEW	HEW47	beech old	Control	soil	2-OH 10:0	0.33
BE-Trenching	autumn2012	HEW	HEW47	beech old	Control	soil	2-OH 12:0	0.18
BE-Trenching	autumn2012	HEW	HEW47	beech old	Control	soil	a15:0	16.67
BE-Trenching	autumn2012	HEW	HEW47	beech old	Control	soil	cy17:0	6.3
BE-Trenching	autumn2012	HEW	HEW47	beech old	Control	soil	cy19:0	13.12
BE-Trenching	autumn2012	HEW	HEW47	beech old	Control	soil	i15:0	14.83
BE-Trenching	autumn2012	HEW	HEW47	beech old	Control	soil	i16:0	7.76
BE-Trenching	autumn2012	HEW	HEW47	beech old	Control	soil	i17:0	4
BE-Trenching	autumn2012	HEW	HEW47	beech old	Control	soil	Gram-negative	19.93
BE-Trenching	autumn2012	HEW	HEW47	beech old	Control	soil	Gram-positive	43.27
BE-Trenching	autumn2012	HEW	HEW47	beech old	Control	soil	bacterial	101.23
BE-Trenching	autumn2012	HEW	HEW47	beech old	Control	soil	fungal-to-bacteria	0.04
BE-Trenching	autumn2012	HEW	HEW47	beech old	Control	soil	fungal-to-plant	0.25
BE-Trenching	autumn2012	HEW	HEW47	beech old	Control	soil	sum of PLFA	162.54
BE-Trenching	autumn2012	HEW	HEW47	beech old	Control	soil	cy-to-pre	0.51
BE-Trenching	autumn2012	HEW	HEW47	beech old	Control	soil	sat-to-mono	1.97
BE-Trenching	autumn2012	HEW	HEW47	beech old	Trenching	soil	10:0	0.06
BE-Trenching	autumn2012	HEW	HEW47	beech old	Trenching	soil	11:0	0
BE-Trenching	autumn2012	HEW	HEW47	beech old	Trenching	soil	12:0	0
BE-Trenching	autumn2012	HEW	HEW47	beech old	Trenching	soil	13:0	0.02
BE-Trenching	autumn2012	HEW	HEW47	beech old	Trenching	soil	14:0	1.02
BE-Trenching	autumn2012	HEW	HEW47	beech old	Trenching	soil	15:0	0.6
BE-Trenching	autumn2012	HEW	HEW47	beech old	Trenching	soil	16:0	14.25
BE-Trenching	autumn2012	HEW	HEW47	beech old	Trenching	soil	16:1ω7	5.93
BE-Trenching	autumn2012	HEW	HEW47	beech old	Trenching	soil	17:0	0.86
BE-Trenching	autumn2012	HEW	HEW47	beech old	Trenching	soil	18:0	2.26
BE-Trenching	autumn2012	HEW	HEW47	beech old	Trenching	soil	18:1ω7	12.63
BE-Trenching	autumn2012	HEW	HEW47	beech old	Trenching	soil	18:1ω9c	7.59
BE-Trenching	autumn2012	HEW	HEW47	beech old	Trenching	soil	18:2ω6	1.58
BE-Trenching	autumn2012	HEW	HEW47	beech old	Trenching	soil	20:0	0.57
BE-Trenching	autumn2012	HEW	HEW47	beech old	Trenching	soil	20:4ω6	0
BE-Trenching	autumn2012	HEW	HEW47	beech old	Trenching	soil	22:0	1.05
BE-Trenching	autumn2012	HEW	HEW47	beech old	Trenching	soil	23:0	0.02
BE-Trenching	autumn2012	HEW	HEW47	beech old	Trenching	soil	24:0	0.01
BE-Trenching	autumn2012	HEW	HEW47	beech old	Trenching	soil	2-OH 10:0	0.14
BE-Trenching	autumn2012	HEW	HEW47	beech old	Trenching	soil	2-OH 12:0	0.15
BE-Trenching	autumn2012	HEW	HEW47	beech old	Trenching	soil	a15:0	8.84
BE-Trenching	autumn2012	HEW	HEW47	beech old	Trenching	soil	cy17:0	4.03
BE-Trenching	autumn2012	HEW	HEW47	beech old	Trenching	soil	cy19:0	7.81
BE-Trenching	autumn2012	HEW	HEW47	beech old	Trenching	soil	i15:0	7.28
BE-Trenching	autumn2012	HEW	HEW47	beech old	Trenching	soil	i16:0	3.49
BE-Trenching	autumn2012	HEW	HEW47	beech old	Trenching	soil	i17:0	2.52
BE-Trenching	autumn2012	HEW	HEW47	beech old	Trenching	soil	Gram-negative	12.13
BE-Trenching	autumn2012	HEW	HEW47	beech old	Trenching	soil	Gram-positive	22.13
BE-Trenching	autumn2012	HEW	HEW47	beech old	Trenching	soil	bacterial	52.82
BE-Trenching	autumn2012	HEW	HEW47	beech old	Trenching	soil	fungal-to-bacteria	0.03
BE-Trenching	autumn2012	HEW	HEW47	beech old	Trenching	soil	fungal-to-plant	0.21
BE-Trenching	autumn2012	HEW	HEW47	beech old	Trenching	soil	sum of PLFA	82.73
BE-Trenching	autumn2012	HEW	HEW47	beech old	Trenching	soil	cy-to-pre	0.64
BE-Trenching	autumn2012	HEW	HEW47	beech old	Trenching	soil	sat-to-mono	2.1
BE-Trenching	autumn2012	HEW	HEW01	Conif	Trenching	soil	10:0	3.82
BE-Trenching	autumn2012	HEW	HEW01	Conif	Trenching	soil	11:0	0.08
BE-Trenching	autumn2012	HEW	HEW01	Conif	Trenching	soil	12:0	1.88
BE-Trenching	autumn2012	HEW	HEW01	Conif	Trenching	soil	13:0	0.16
BE-Trenching	autumn2012	HEW	HEW01	Conif	Trenching	soil	14:0	3.19
BE-Trenching	autumn2012	HEW	HEW01	Conif	Trenching	soil	15:0	1.15
BE-Trenching	autumn2012	HEW	HEW01	Conif	Trenching	soil	16:0	26.08
BE-Trenching	autumn2012	HEW	HEW01	Conif	Trenching	soil	16:1ω7	17.78
BE-Trenching	autumn2012	HEW	HEW01	Conif	Trenching	soil	17:0	1.74
BE-Trenching	autumn2012	HEW	HEW01	Conif	Trenching	soil	18:0	4.01
BE-Trenching	autumn2012	HEW	HEW01	Conif	Trenching	soil	18:1ω7	23.26
BE-Trenching	autumn2012	HEW	HEW01	Conif	Trenching	soil	18:1ω9c	14.5
BE-Trenching	autumn2012	HEW	HEW01	Conif	Trenching	soil	18:2ω6	1.54
BE-Trenching	autumn2012	HEW	HEW01	Conif	Trenching	soil	20:0	1.3
BE-Trenching	autumn2012	HEW	HEW01	Conif	Trenching	soil	20:4ω6	0
BE-Trenching	autumn2012	HEW	HEW01	Conif	Trenching	soil	22:0	2.25
BE-Trenching	autumn2012	HEW	HEW01	Conif	Trenching	soil	23:0	0.6
BE-Trenching	autumn2012	HEW	HEW01	Conif	Trenching	soil	24:0	1.38
BE-Trenching	autumn2012	HEW	HEW01	Conif	Trenching	soil	2-OH 10:0	0.45
BE-Trenching	autumn2012	HEW	HEW01	Conif	Trenching	soil	2-OH 12:0	0.72
BE-Trenching	autumn2012	HEW	HEW01	Conif	Trenching	soil	a15:0	15.86
BE-Trenching	autumn2012	HEW	HEW01	Conif	Trenching	soil	cy17:0	9.14
BE-Trenching	autumn2012	HEW	HEW01	Conif	Trenching	soil	cy19:0	7.53
BE-Trenching	autumn2012	HEW	HEW01	Conif	Trenching	soil	i15:0	19.44
BE-Trenching	autumn2012	HEW	HEW01	Conif	Trenching	soil	i16:0	7.36
BE-Trenching	autumn2012	HEW	HEW01	Conif	Trenching	soil	i17:0	6.31
BE-Trenching	autumn2012	HEW	HEW01	Conif	Trenching	soil	Gram-negative	17.85
BE-Trenching	autumn2012	HEW	HEW01	Conif	Trenching	soil	Gram-positive	48.98
BE-Trenching	autumn2012	HEW	HEW01	Conif	Trenching	soil	bacterial	107.87
BE-Trenching	autumn2012	HEW	HEW01	Conif	Trenching	soil	fungal-to-bacteria	0.01
BE-Trenching	autumn2012	HEW	HEW01	Conif	Trenching	soil	fungal-to-plant	0.11
BE-Trenching	autumn2012	HEW	HEW01	Conif	Trenching	soil	sum of PLFA	171.57
BE-Trenching	autumn2012	HEW	HEW01	Conif	Trenching	soil	cy-to-pre	0.41
BE-Trenching	autumn2012	HEW	HEW01	Conif	Trenching	soil	sat-to-mono	2.06
BE-Trenching	autumn2012	HEW	HEW03	Conif	Trenching	soil	10:0	4.68
BE-Trenching	autumn2012	HEW	HEW03	Conif	Trenching	soil	11:0	0.26
BE-Trenching	autumn2012	HEW	HEW03	Conif	Trenching	soil	12:0	2.61
BE-Trenching	autumn2012	HEW	HEW03	Conif	Trenching	soil	13:0	0.41
BE-Trenching	autumn2012	HEW	HEW03	Conif	Trenching	soil	14:0	5.18
BE-Trenching	autumn2012	HEW	HEW03	Conif	Trenching	soil	15:0	2.01
BE-Trenching	autumn2012	HEW	HEW03	Conif	Trenching	soil	16:0	33.79
BE-Trenching	autumn2012	HEW	HEW03	Conif	Trenching	soil	16:1ω7	22.49
BE-Trenching	autumn2012	HEW	HEW03	Conif	Trenching	soil	17:0	2.05
BE-Trenching	autumn2012	HEW	HEW03	Conif	Trenching	soil	18:0	6.01
BE-Trenching	autumn2012	HEW	HEW03	Conif	Trenching	soil	18:1ω7	38.87
BE-Trenching	autumn2012	HEW	HEW03	Conif	Trenching	soil	18:1ω9c	17.81
BE-Trenching	autumn2012	HEW	HEW03	Conif	Trenching	soil	18:2ω6	2.89
BE-Trenching	autumn2012	HEW	HEW03	Conif	Trenching	soil	20:0	6.51
BE-Trenching	autumn2012	HEW	HEW03	Conif	Trenching	soil	20:4ω6	3.27
BE-Trenching	autumn2012	HEW	HEW03	Conif	Trenching	soil	22:0	7.22
BE-Trenching	autumn2012	HEW	HEW03	Conif	Trenching	soil	23:0	1.76
BE-Trenching	autumn2012	HEW	HEW03	Conif	Trenching	soil	24:0	3.77
BE-Trenching	autumn2012	HEW	HEW03	Conif	Trenching	soil	2-OH 10:0	0.99
BE-Trenching	autumn2012	HEW	HEW03	Conif	Trenching	soil	2-OH 12:0	0.69
BE-Trenching	autumn2012	HEW	HEW03	Conif	Trenching	soil	a15:0	21.83
BE-Trenching	autumn2012	HEW	HEW03	Conif	Trenching	soil	cy17:0	12.9
BE-Trenching	autumn2012	HEW	HEW03	Conif	Trenching	soil	cy19:0	22.08
BE-Trenching	autumn2012	HEW	HEW03	Conif	Trenching	soil	i15:0	27.13
BE-Trenching	autumn2012	HEW	HEW03	Conif	Trenching	soil	i16:0	11.87
BE-Trenching	autumn2012	HEW	HEW03	Conif	Trenching	soil	i17:0	8.03
BE-Trenching	autumn2012	HEW	HEW03	Conif	Trenching	soil	Gram-negative	36.66
BE-Trenching	autumn2012	HEW	HEW03	Conif	Trenching	soil	Gram-positive	68.85
BE-Trenching	autumn2012	HEW	HEW03	Conif	Trenching	soil	bacterial	166.87
BE-Trenching	autumn2012	HEW	HEW03	Conif	Trenching	soil	fungal-to-bacteria	0.02
BE-Trenching	autumn2012	HEW	HEW03	Conif	Trenching	soil	fungal-to-plant	0.16
BE-Trenching	autumn2012	HEW	HEW03	Conif	Trenching	soil	sum of PLFA	267.09
BE-Trenching	autumn2012	HEW	HEW03	Conif	Trenching	soil	cy-to-pre	0.57
BE-Trenching	autumn2012	HEW	HEW03	Conif	Trenching	soil	sat-to-mono	2.3
BE-Trenching	autumn2012	HEW	HEW05	beech young	Control	soil	10:0	4.13
BE-Trenching	autumn2012	HEW	HEW05	beech young	Control	soil	11:0	0.07
BE-Trenching	autumn2012	HEW	HEW05	beech young	Control	soil	12:0	1.62
BE-Trenching	autumn2012	HEW	HEW05	beech young	Control	soil	13:0	0.2
BE-Trenching	autumn2012	HEW	HEW05	beech young	Control	soil	14:0	4.28
BE-Trenching	autumn2012	HEW	HEW05	beech young	Control	soil	15:0	2.05
BE-Trenching	autumn2012	HEW	HEW05	beech young	Control	soil	16:0	47.72
BE-Trenching	autumn2012	HEW	HEW05	beech young	Control	soil	16:1ω7	30.68
BE-Trenching	autumn2012	HEW	HEW05	beech young	Control	soil	17:0	2.01
BE-Trenching	autumn2012	HEW	HEW05	beech young	Control	soil	18:0	7.66
BE-Trenching	autumn2012	HEW	HEW05	beech young	Control	soil	18:1ω7	41.56
BE-Trenching	autumn2012	HEW	HEW05	beech young	Control	soil	18:1ω9c	27.48
BE-Trenching	autumn2012	HEW	HEW05	beech young	Control	soil	18:2ω6	5.82
BE-Trenching	autumn2012	HEW	HEW05	beech young	Control	soil	20:0	1.45
BE-Trenching	autumn2012	HEW	HEW05	beech young	Control	soil	20:4ω6	0
BE-Trenching	autumn2012	HEW	HEW05	beech young	Control	soil	22:0	3.16
BE-Trenching	autumn2012	HEW	HEW05	beech young	Control	soil	23:0	0.73
BE-Trenching	autumn2012	HEW	HEW05	beech young	Control	soil	24:0	1.38
BE-Trenching	autumn2012	HEW	HEW05	beech young	Control	soil	2-OH 10:0	0.55
BE-Trenching	autumn2012	HEW	HEW05	beech young	Control	soil	2-OH 12:0	0.57
BE-Trenching	autumn2012	HEW	HEW05	beech young	Control	soil	a15:0	26.19
BE-Trenching	autumn2012	HEW	HEW05	beech young	Control	soil	cy17:0	14.34
BE-Trenching	autumn2012	HEW	HEW05	beech young	Control	soil	cy19:0	15.59
BE-Trenching	autumn2012	HEW	HEW05	beech young	Control	soil	i15:0	33.63
BE-Trenching	autumn2012	HEW	HEW05	beech young	Control	soil	i16:0	12.58
BE-Trenching	autumn2012	HEW	HEW05	beech young	Control	soil	i17:0	8.37
BE-Trenching	autumn2012	HEW	HEW05	beech young	Control	soil	Gram-negative	31.05
BE-Trenching	autumn2012	HEW	HEW05	beech young	Control	soil	Gram-positive	80.76
BE-Trenching	autumn2012	HEW	HEW05	beech young	Control	soil	bacterial	184.05
BE-Trenching	autumn2012	HEW	HEW05	beech young	Control	soil	fungal-to-bacteria	0.03
BE-Trenching	autumn2012	HEW	HEW05	beech young	Control	soil	fungal-to-plant	0.21
BE-Trenching	autumn2012	HEW	HEW05	beech young	Control	soil	sum of PLFA	293.81
BE-Trenching	autumn2012	HEW	HEW05	beech young	Control	soil	cy-to-pre	0.41
BE-Trenching	autumn2012	HEW	HEW05	beech young	Control	soil	sat-to-mono	1.89
BE-Trenching	autumn2012	HEW	HEW13	Conif	Control	soil	10:0	3.42
BE-Trenching	autumn2012	HEW	HEW13	Conif	Control	soil	11:0	0.08
BE-Trenching	autumn2012	HEW	HEW13	Conif	Control	soil	12:0	1.44
BE-Trenching	autumn2012	HEW	HEW13	Conif	Control	soil	13:0	0.22
BE-Trenching	autumn2012	HEW	HEW13	Conif	Control	soil	14:0	3.96
BE-Trenching	autumn2012	HEW	HEW13	Conif	Control	soil	15:0	1.98
BE-Trenching	autumn2012	HEW	HEW13	Conif	Control	soil	16:0	40.05
BE-Trenching	autumn2012	HEW	HEW13	Conif	Control	soil	16:1ω7	25.43
BE-Trenching	autumn2012	HEW	HEW13	Conif	Control	soil	17:0	2.15
BE-Trenching	autumn2012	HEW	HEW13	Conif	Control	soil	18:0	6.45
BE-Trenching	autumn2012	HEW	HEW13	Conif	Control	soil	18:1ω7	38.13
BE-Trenching	autumn2012	HEW	HEW13	Conif	Control	soil	18:1ω9c	23.73
BE-Trenching	autumn2012	HEW	HEW13	Conif	Control	soil	18:2ω6	7.15
BE-Trenching	autumn2012	HEW	HEW13	Conif	Control	soil	20:0	2.42
BE-Trenching	autumn2012	HEW	HEW13	Conif	Control	soil	20:4ω6	0
BE-Trenching	autumn2012	HEW	HEW13	Conif	Control	soil	22:0	3.15
BE-Trenching	autumn2012	HEW	HEW13	Conif	Control	soil	23:0	0.89
BE-Trenching	autumn2012	HEW	HEW13	Conif	Control	soil	24:0	1.75
BE-Trenching	autumn2012	HEW	HEW13	Conif	Control	soil	2-OH 10:0	0.59
BE-Trenching	autumn2012	HEW	HEW13	Conif	Control	soil	2-OH 12:0	0.5
BE-Trenching	autumn2012	HEW	HEW13	Conif	Control	soil	a15:0	23.38
BE-Trenching	autumn2012	HEW	HEW13	Conif	Control	soil	cy17:0	13.66
BE-Trenching	autumn2012	HEW	HEW13	Conif	Control	soil	cy19:0	14.2
BE-Trenching	autumn2012	HEW	HEW13	Conif	Control	soil	i15:0	28.77
BE-Trenching	autumn2012	HEW	HEW13	Conif	Control	soil	i16:0	12.41
BE-Trenching	autumn2012	HEW	HEW13	Conif	Control	soil	i17:0	7.72
BE-Trenching	autumn2012	HEW	HEW13	Conif	Control	soil	Gram-negative	28.95
BE-Trenching	autumn2012	HEW	HEW13	Conif	Control	soil	Gram-positive	72.27
BE-Trenching	autumn2012	HEW	HEW13	Conif	Control	soil	bacterial	164.79
BE-Trenching	autumn2012	HEW	HEW13	Conif	Control	soil	fungal-to-bacteria	0.04
BE-Trenching	autumn2012	HEW	HEW13	Conif	Control	soil	fungal-to-plant	0.3
BE-Trenching	autumn2012	HEW	HEW13	Conif	Control	soil	sum of PLFA	263.64
BE-Trenching	autumn2012	HEW	HEW13	Conif	Control	soil	cy-to-pre	0.44
BE-Trenching	autumn2012	HEW	HEW13	Conif	Control	soil	sat-to-mono	1.94
BE-Trenching	autumn2012	HEW	HEW13	Conif	Trenching	soil	10:0	3.34
BE-Trenching	autumn2012	HEW	HEW13	Conif	Trenching	soil	11:0	0.08
BE-Trenching	autumn2012	HEW	HEW13	Conif	Trenching	soil	12:0	1.56
BE-Trenching	autumn2012	HEW	HEW13	Conif	Trenching	soil	13:0	0.16
BE-Trenching	autumn2012	HEW	HEW13	Conif	Trenching	soil	14:0	3.29
BE-Trenching	autumn2012	HEW	HEW13	Conif	Trenching	soil	15:0	1.29
BE-Trenching	autumn2012	HEW	HEW13	Conif	Trenching	soil	16:0	32.07
BE-Trenching	autumn2012	HEW	HEW13	Conif	Trenching	soil	16:1ω7	18.92
BE-Trenching	autumn2012	HEW	HEW13	Conif	Trenching	soil	17:0	1.8
BE-Trenching	autumn2012	HEW	HEW13	Conif	Trenching	soil	18:0	5.08
BE-Trenching	autumn2012	HEW	HEW13	Conif	Trenching	soil	18:1ω7	26.6
BE-Trenching	autumn2012	HEW	HEW13	Conif	Trenching	soil	18:1ω9c	16.49
BE-Trenching	autumn2012	HEW	HEW13	Conif	Trenching	soil	18:2ω6	3.67
BE-Trenching	autumn2012	HEW	HEW13	Conif	Trenching	soil	20:0	1.8
BE-Trenching	autumn2012	HEW	HEW13	Conif	Trenching	soil	20:4ω6	0.39
BE-Trenching	autumn2012	HEW	HEW13	Conif	Trenching	soil	22:0	2.66
BE-Trenching	autumn2012	HEW	HEW13	Conif	Trenching	soil	23:0	0.56
BE-Trenching	autumn2012	HEW	HEW13	Conif	Trenching	soil	24:0	1.38
BE-Trenching	autumn2012	HEW	HEW13	Conif	Trenching	soil	2-OH 10:0	0.55
BE-Trenching	autumn2012	HEW	HEW13	Conif	Trenching	soil	2-OH 12:0	0.63
BE-Trenching	autumn2012	HEW	HEW13	Conif	Trenching	soil	a15:0	16.51
BE-Trenching	autumn2012	HEW	HEW13	Conif	Trenching	soil	cy17:0	10.54
BE-Trenching	autumn2012	HEW	HEW13	Conif	Trenching	soil	cy19:0	9.74
BE-Trenching	autumn2012	HEW	HEW13	Conif	Trenching	soil	i15:0	20.73
BE-Trenching	autumn2012	HEW	HEW13	Conif	Trenching	soil	i16:0	7.56
BE-Trenching	autumn2012	HEW	HEW13	Conif	Trenching	soil	i17:0	6.31
BE-Trenching	autumn2012	HEW	HEW13	Conif	Trenching	soil	Gram-negative	21.45
BE-Trenching	autumn2012	HEW	HEW13	Conif	Trenching	soil	Gram-positive	51.11
BE-Trenching	autumn2012	HEW	HEW13	Conif	Trenching	soil	bacterial	118.08
BE-Trenching	autumn2012	HEW	HEW13	Conif	Trenching	soil	fungal-to-bacteria	0.03
BE-Trenching	autumn2012	HEW	HEW13	Conif	Trenching	soil	fungal-to-plant	0.22
BE-Trenching	autumn2012	HEW	HEW13	Conif	Trenching	soil	sum of PLFA	193.71
BE-Trenching	autumn2012	HEW	HEW13	Conif	Trenching	soil	cy-to-pre	0.45
BE-Trenching	autumn2012	HEW	HEW13	Conif	Trenching	soil	sat-to-mono	2.06
BE-Trenching	autumn2012	HEW	HEW16	beech young	Control	soil	10:0	2.25
BE-Trenching	autumn2012	HEW	HEW16	beech young	Control	soil	11:0	0.06
BE-Trenching	autumn2012	HEW	HEW16	beech young	Control	soil	12:0	1.27
BE-Trenching	autumn2012	HEW	HEW16	beech young	Control	soil	13:0	0.14
BE-Trenching	autumn2012	HEW	HEW16	beech young	Control	soil	14:0	2.8
BE-Trenching	autumn2012	HEW	HEW16	beech young	Control	soil	15:0	1.57
BE-Trenching	autumn2012	HEW	HEW16	beech young	Control	soil	16:0	29.95
BE-Trenching	autumn2012	HEW	HEW16	beech young	Control	soil	16:1ω7	14.41
BE-Trenching	autumn2012	HEW	HEW16	beech young	Control	soil	17:0	1.35
BE-Trenching	autumn2012	HEW	HEW16	beech young	Control	soil	18:0	4.55
BE-Trenching	autumn2012	HEW	HEW16	beech young	Control	soil	18:1ω7	24.07
BE-Trenching	autumn2012	HEW	HEW16	beech young	Control	soil	18:1ω9c	16.01
BE-Trenching	autumn2012	HEW	HEW16	beech young	Control	soil	18:2ω6	3.65
BE-Trenching	autumn2012	HEW	HEW16	beech young	Control	soil	20:0	1.55
BE-Trenching	autumn2012	HEW	HEW16	beech young	Control	soil	20:4ω6	0
BE-Trenching	autumn2012	HEW	HEW16	beech young	Control	soil	22:0	3.96
BE-Trenching	autumn2012	HEW	HEW16	beech young	Control	soil	23:0	0.74
BE-Trenching	autumn2012	HEW	HEW16	beech young	Control	soil	24:0	1.85
BE-Trenching	autumn2012	HEW	HEW16	beech young	Control	soil	2-OH 10:0	0.94
BE-Trenching	autumn2012	HEW	HEW16	beech young	Control	soil	2-OH 12:0	0.47
BE-Trenching	autumn2012	HEW	HEW16	beech young	Control	soil	a15:0	17.45
BE-Trenching	autumn2012	HEW	HEW16	beech young	Control	soil	cy17:0	6.77
BE-Trenching	autumn2012	HEW	HEW16	beech young	Control	soil	cy19:0	16.92
BE-Trenching	autumn2012	HEW	HEW16	beech young	Control	soil	i15:0	21.53
BE-Trenching	autumn2012	HEW	HEW16	beech young	Control	soil	i16:0	9.29
BE-Trenching	autumn2012	HEW	HEW16	beech young	Control	soil	i17:0	4.93
BE-Trenching	autumn2012	HEW	HEW16	beech young	Control	soil	Gram-negative	25.09
BE-Trenching	autumn2012	HEW	HEW16	beech young	Control	soil	Gram-positive	53.19
BE-Trenching	autumn2012	HEW	HEW16	beech young	Control	soil	bacterial	116.77
BE-Trenching	autumn2012	HEW	HEW16	beech young	Control	soil	fungal-to-bacteria	0.03
BE-Trenching	autumn2012	HEW	HEW16	beech young	Control	soil	fungal-to-plant	0.23
BE-Trenching	autumn2012	HEW	HEW16	beech young	Control	soil	sum of PLFA	188.48
BE-Trenching	autumn2012	HEW	HEW16	beech young	Control	soil	cy-to-pre	0.62
BE-Trenching	autumn2012	HEW	HEW16	beech young	Control	soil	sat-to-mono	2.39
BE-Trenching	autumn2012	HEW	HEW17	beech young	Trenching	soil	10:0	0.92
BE-Trenching	autumn2012	HEW	HEW17	beech young	Trenching	soil	11:0	0.04
BE-Trenching	autumn2012	HEW	HEW17	beech young	Trenching	soil	12:0	1.14
BE-Trenching	autumn2012	HEW	HEW17	beech young	Trenching	soil	13:0	0.13
BE-Trenching	autumn2012	HEW	HEW17	beech young	Trenching	soil	14:0	1.9
BE-Trenching	autumn2012	HEW	HEW17	beech young	Trenching	soil	15:0	1.09
BE-Trenching	autumn2012	HEW	HEW17	beech young	Trenching	soil	16:0	17.39
BE-Trenching	autumn2012	HEW	HEW17	beech young	Trenching	soil	16:1ω7	10.26
BE-Trenching	autumn2012	HEW	HEW17	beech young	Trenching	soil	17:0	1
BE-Trenching	autumn2012	HEW	HEW17	beech young	Trenching	soil	18:0	2.96
BE-Trenching	autumn2012	HEW	HEW17	beech young	Trenching	soil	18:1ω7	13.29
BE-Trenching	autumn2012	HEW	HEW17	beech young	Trenching	soil	18:1ω9c	8.81
BE-Trenching	autumn2012	HEW	HEW17	beech young	Trenching	soil	18:2ω6	0.98
BE-Trenching	autumn2012	HEW	HEW17	beech young	Trenching	soil	20:0	1.34
BE-Trenching	autumn2012	HEW	HEW17	beech young	Trenching	soil	20:4ω6	2.17
BE-Trenching	autumn2012	HEW	HEW17	beech young	Trenching	soil	22:0	3.07
BE-Trenching	autumn2012	HEW	HEW17	beech young	Trenching	soil	23:0	0.44
BE-Trenching	autumn2012	HEW	HEW17	beech young	Trenching	soil	24:0	1.07
BE-Trenching	autumn2012	HEW	HEW17	beech young	Trenching	soil	2-OH 10:0	0.54
BE-Trenching	autumn2012	HEW	HEW17	beech young	Trenching	soil	2-OH 12:0	0.5
BE-Trenching	autumn2012	HEW	HEW17	beech young	Trenching	soil	a15:0	6.04
BE-Trenching	autumn2012	HEW	HEW17	beech young	Trenching	soil	cy17:0	4.14
BE-Trenching	autumn2012	HEW	HEW17	beech young	Trenching	soil	cy19:0	13.78
BE-Trenching	autumn2012	HEW	HEW17	beech young	Trenching	soil	i15:0	14.16
BE-Trenching	autumn2012	HEW	HEW17	beech young	Trenching	soil	i16:0	5.68
BE-Trenching	autumn2012	HEW	HEW17	beech young	Trenching	soil	i17:0	3.03
BE-Trenching	autumn2012	HEW	HEW17	beech young	Trenching	soil	Gram-negative	18.95
BE-Trenching	autumn2012	HEW	HEW17	beech young	Trenching	soil	Gram-positive	28.92
BE-Trenching	autumn2012	HEW	HEW17	beech young	Trenching	soil	bacterial	71.42
BE-Trenching	autumn2012	HEW	HEW17	beech young	Trenching	soil	fungal-to-bacteria	0.01
BE-Trenching	autumn2012	HEW	HEW17	beech young	Trenching	soil	fungal-to-plant	0.11
BE-Trenching	autumn2012	HEW	HEW17	beech young	Trenching	soil	sum of PLFA	115.86
BE-Trenching	autumn2012	HEW	HEW17	beech young	Trenching	soil	cy-to-pre	0.76
BE-Trenching	autumn2012	HEW	HEW17	beech young	Trenching	soil	sat-to-mono	2.48
BE-Trenching	autumn2012	HEW	HEW21	beech old	Control	soil	10:0	0.44
BE-Trenching	autumn2012	HEW	HEW21	beech old	Control	soil	11:0	0.01
BE-Trenching	autumn2012	HEW	HEW21	beech old	Control	soil	12:0	1.01
BE-Trenching	autumn2012	HEW	HEW21	beech old	Control	soil	13:0	0.19
BE-Trenching	autumn2012	HEW	HEW21	beech old	Control	soil	14:0	3.37
BE-Trenching	autumn2012	HEW	HEW21	beech old	Control	soil	15:0	1.72
BE-Trenching	autumn2012	HEW	HEW21	beech old	Control	soil	16:0	37.1
BE-Trenching	autumn2012	HEW	HEW21	beech old	Control	soil	16:1ω7	16.63
BE-Trenching	autumn2012	HEW	HEW21	beech old	Control	soil	17:0	2.1
BE-Trenching	autumn2012	HEW	HEW21	beech old	Control	soil	18:0	4.71
BE-Trenching	autumn2012	HEW	HEW21	beech old	Control	soil	18:1ω7	28.95
BE-Trenching	autumn2012	HEW	HEW21	beech old	Control	soil	18:1ω9c	15.86
BE-Trenching	autumn2012	HEW	HEW21	beech old	Control	soil	18:2ω6	10.27
BE-Trenching	autumn2012	HEW	HEW21	beech old	Control	soil	20:0	1.39
BE-Trenching	autumn2012	HEW	HEW21	beech old	Control	soil	20:4ω6	0
BE-Trenching	autumn2012	HEW	HEW21	beech old	Control	soil	22:0	2.52
BE-Trenching	autumn2012	HEW	HEW21	beech old	Control	soil	23:0	0.08
BE-Trenching	autumn2012	HEW	HEW21	beech old	Control	soil	24:0	1.35
BE-Trenching	autumn2012	HEW	HEW21	beech old	Control	soil	2-OH 10:0	1.05
BE-Trenching	autumn2012	HEW	HEW21	beech old	Control	soil	2-OH 12:0	0.72
BE-Trenching	autumn2012	HEW	HEW21	beech old	Control	soil	a15:0	19.5
BE-Trenching	autumn2012	HEW	HEW21	beech old	Control	soil	cy17:0	9.82
BE-Trenching	autumn2012	HEW	HEW21	beech old	Control	soil	cy19:0	10.2
BE-Trenching	autumn2012	HEW	HEW21	beech old	Control	soil	i15:0	19.43
BE-Trenching	autumn2012	HEW	HEW21	beech old	Control	soil	i16:0	5.88
BE-Trenching	autumn2012	HEW	HEW21	beech old	Control	soil	i17:0	5.74
BE-Trenching	autumn2012	HEW	HEW21	beech old	Control	soil	Gram-negative	21.79
BE-Trenching	autumn2012	HEW	HEW21	beech old	Control	soil	Gram-positive	50.56
BE-Trenching	autumn2012	HEW	HEW21	beech old	Control	soil	bacterial	117.92
BE-Trenching	autumn2012	HEW	HEW21	beech old	Control	soil	fungal-to-bacteria	0.09
BE-Trenching	autumn2012	HEW	HEW21	beech old	Control	soil	fungal-to-plant	0.65
BE-Trenching	autumn2012	HEW	HEW21	beech old	Control	soil	sum of PLFA	200.04
BE-Trenching	autumn2012	HEW	HEW21	beech old	Control	soil	cy-to-pre	0.44
BE-Trenching	autumn2012	HEW	HEW21	beech old	Control	soil	sat-to-mono	2.09
BE-Trenching	autumn2012	HEW	HEW21	beech old	Trenching	soil	10:0	2.46
BE-Trenching	autumn2012	HEW	HEW21	beech old	Trenching	soil	11:0	0.06
BE-Trenching	autumn2012	HEW	HEW21	beech old	Trenching	soil	12:0	1.28
BE-Trenching	autumn2012	HEW	HEW21	beech old	Trenching	soil	13:0	0.1
BE-Trenching	autumn2012	HEW	HEW21	beech old	Trenching	soil	14:0	2
BE-Trenching	autumn2012	HEW	HEW21	beech old	Trenching	soil	15:0	0.88
BE-Trenching	autumn2012	HEW	HEW21	beech old	Trenching	soil	16:0	21.65
BE-Trenching	autumn2012	HEW	HEW21	beech old	Trenching	soil	16:1ω7	9.01
BE-Trenching	autumn2012	HEW	HEW21	beech old	Trenching	soil	17:0	1.12
BE-Trenching	autumn2012	HEW	HEW21	beech old	Trenching	soil	18:0	3.59
BE-Trenching	autumn2012	HEW	HEW21	beech old	Trenching	soil	18:1ω7	19.28
BE-Trenching	autumn2012	HEW	HEW21	beech old	Trenching	soil	18:1ω9c	11.25
BE-Trenching	autumn2012	HEW	HEW21	beech old	Trenching	soil	18:2ω6	1.37
BE-Trenching	autumn2012	HEW	HEW21	beech old	Trenching	soil	20:0	1.07
BE-Trenching	autumn2012	HEW	HEW21	beech old	Trenching	soil	20:4ω6	1.77
BE-Trenching	autumn2012	HEW	HEW21	beech old	Trenching	soil	22:0	2.86
BE-Trenching	autumn2012	HEW	HEW21	beech old	Trenching	soil	23:0	0.44
BE-Trenching	autumn2012	HEW	HEW21	beech old	Trenching	soil	24:0	1.8
BE-Trenching	autumn2012	HEW	HEW21	beech old	Trenching	soil	2-OH 10:0	0.6
BE-Trenching	autumn2012	HEW	HEW21	beech old	Trenching	soil	2-OH 12:0	0.57
BE-Trenching	autumn2012	HEW	HEW21	beech old	Trenching	soil	a15:0	13.95
BE-Trenching	autumn2012	HEW	HEW21	beech old	Trenching	soil	cy17:0	5.23
BE-Trenching	autumn2012	HEW	HEW21	beech old	Trenching	soil	cy19:0	11.67
BE-Trenching	autumn2012	HEW	HEW21	beech old	Trenching	soil	i15:0	13.69
BE-Trenching	autumn2012	HEW	HEW21	beech old	Trenching	soil	i16:0	4.89
BE-Trenching	autumn2012	HEW	HEW21	beech old	Trenching	soil	i17:0	3.53
BE-Trenching	autumn2012	HEW	HEW21	beech old	Trenching	soil	Gram-negative	18.08
BE-Trenching	autumn2012	HEW	HEW21	beech old	Trenching	soil	Gram-positive	36.06
BE-Trenching	autumn2012	HEW	HEW21	beech old	Trenching	soil	bacterial	82.42
BE-Trenching	autumn2012	HEW	HEW21	beech old	Trenching	soil	fungal-to-bacteria	0.02
BE-Trenching	autumn2012	HEW	HEW21	beech old	Trenching	soil	fungal-to-plant	0.12
BE-Trenching	autumn2012	HEW	HEW21	beech old	Trenching	soil	sum of PLFA	136.12
BE-Trenching	autumn2012	HEW	HEW21	beech old	Trenching	soil	cy-to-pre	0.6
BE-Trenching	autumn2012	HEW	HEW21	beech old	Trenching	soil	sat-to-mono	2.36
BE-Trenching	autumn2012	HEW	HEW36	beech natural	Trenching	soil	10:0	0.16
BE-Trenching	autumn2012	HEW	HEW36	beech natural	Trenching	soil	11:0	0.01
BE-Trenching	autumn2012	HEW	HEW36	beech natural	Trenching	soil	12:0	0.97
BE-Trenching	autumn2012	HEW	HEW36	beech natural	Trenching	soil	13:0	0.14
BE-Trenching	autumn2012	HEW	HEW36	beech natural	Trenching	soil	14:0	2.72
BE-Trenching	autumn2012	HEW	HEW36	beech natural	Trenching	soil	15:0	1.46
BE-Trenching	autumn2012	HEW	HEW36	beech natural	Trenching	soil	16:0	27.7
BE-Trenching	autumn2012	HEW	HEW36	beech natural	Trenching	soil	16:1ω7	10.85
BE-Trenching	autumn2012	HEW	HEW36	beech natural	Trenching	soil	17:0	1.43
BE-Trenching	autumn2012	HEW	HEW36	beech natural	Trenching	soil	18:0	4.57
BE-Trenching	autumn2012	HEW	HEW36	beech natural	Trenching	soil	18:1ω7	23.73
BE-Trenching	autumn2012	HEW	HEW36	beech natural	Trenching	soil	18:1ω9c	15.31
BE-Trenching	autumn2012	HEW	HEW36	beech natural	Trenching	soil	18:2ω6	3.07
BE-Trenching	autumn2012	HEW	HEW36	beech natural	Trenching	soil	20:0	1.79
BE-Trenching	autumn2012	HEW	HEW36	beech natural	Trenching	soil	20:4ω6	0
BE-Trenching	autumn2012	HEW	HEW36	beech natural	Trenching	soil	22:0	4.27
BE-Trenching	autumn2012	HEW	HEW36	beech natural	Trenching	soil	23:0	0.9
BE-Trenching	autumn2012	HEW	HEW36	beech natural	Trenching	soil	24:0	2
BE-Trenching	autumn2012	HEW	HEW36	beech natural	Trenching	soil	2-OH 10:0	0.59
BE-Trenching	autumn2012	HEW	HEW36	beech natural	Trenching	soil	2-OH 12:0	0.67
BE-Trenching	autumn2012	HEW	HEW36	beech natural	Trenching	soil	a15:0	18.27
BE-Trenching	autumn2012	HEW	HEW36	beech natural	Trenching	soil	cy17:0	6.66
BE-Trenching	autumn2012	HEW	HEW36	beech natural	Trenching	soil	cy19:0	13.93
BE-Trenching	autumn2012	HEW	HEW36	beech natural	Trenching	soil	i15:0	17.03
BE-Trenching	autumn2012	HEW	HEW36	beech natural	Trenching	soil	i16:0	7.54
BE-Trenching	autumn2012	HEW	HEW36	beech natural	Trenching	soil	i17:0	4.72
BE-Trenching	autumn2012	HEW	HEW36	beech natural	Trenching	soil	Gram-negative	21.85
BE-Trenching	autumn2012	HEW	HEW36	beech natural	Trenching	soil	Gram-positive	47.57
BE-Trenching	autumn2012	HEW	HEW36	beech natural	Trenching	soil	bacterial	104
BE-Trenching	autumn2012	HEW	HEW36	beech natural	Trenching	soil	fungal-to-bacteria	0.03
BE-Trenching	autumn2012	HEW	HEW36	beech natural	Trenching	soil	fungal-to-plant	0.2
BE-Trenching	autumn2012	HEW	HEW36	beech natural	Trenching	soil	sum of PLFA	170.52
BE-Trenching	autumn2012	HEW	HEW36	beech natural	Trenching	soil	cy-to-pre	0.6
BE-Trenching	autumn2012	HEW	HEW36	beech natural	Trenching	soil	sat-to-mono	2.36
BE-Trenching	autumn2012	HEW	HEW11	beech natural	Control	soil	10:0	0
BE-Trenching	autumn2012	HEW	HEW11	beech natural	Control	soil	11:0	0.02
BE-Trenching	autumn2012	HEW	HEW11	beech natural	Control	soil	12:0	0.53
BE-Trenching	autumn2012	HEW	HEW11	beech natural	Control	soil	13:0	0.12
BE-Trenching	autumn2012	HEW	HEW11	beech natural	Control	soil	14:0	3.37
BE-Trenching	autumn2012	HEW	HEW11	beech natural	Control	soil	15:0	1.96
BE-Trenching	autumn2012	HEW	HEW11	beech natural	Control	soil	16:0	39.42
BE-Trenching	autumn2012	HEW	HEW11	beech natural	Control	soil	16:1ω7	17.43
BE-Trenching	autumn2012	HEW	HEW11	beech natural	Control	soil	17:0	1.33
BE-Trenching	autumn2012	HEW	HEW11	beech natural	Control	soil	18:0	6.79
BE-Trenching	autumn2012	HEW	HEW11	beech natural	Control	soil	18:1ω7	38.29
BE-Trenching	autumn2012	HEW	HEW11	beech natural	Control	soil	18:1ω9c	24.76
BE-Trenching	autumn2012	HEW	HEW11	beech natural	Control	soil	18:2ω6	4.81
BE-Trenching	autumn2012	HEW	HEW11	beech natural	Control	soil	20:0	1.6
BE-Trenching	autumn2012	HEW	HEW11	beech natural	Control	soil	20:4ω6	2.59
BE-Trenching	autumn2012	HEW	HEW11	beech natural	Control	soil	22:0	3.24
BE-Trenching	autumn2012	HEW	HEW11	beech natural	Control	soil	23:0	0.59
BE-Trenching	autumn2012	HEW	HEW11	beech natural	Control	soil	24:0	1.51
BE-Trenching	autumn2012	HEW	HEW11	beech natural	Control	soil	2-OH 10:0	0.68
BE-Trenching	autumn2012	HEW	HEW11	beech natural	Control	soil	2-OH 12:0	0.19
BE-Trenching	autumn2012	HEW	HEW11	beech natural	Control	soil	a15:0	28.1
BE-Trenching	autumn2012	HEW	HEW11	beech natural	Control	soil	cy17:0	9.79
BE-Trenching	autumn2012	HEW	HEW11	beech natural	Control	soil	cy19:0	22.64
BE-Trenching	autumn2012	HEW	HEW11	beech natural	Control	soil	i15:0	26.08
BE-Trenching	autumn2012	HEW	HEW11	beech natural	Control	soil	i16:0	11.68
BE-Trenching	autumn2012	HEW	HEW11	beech natural	Control	soil	i17:0	6.42
BE-Trenching	autumn2012	HEW	HEW11	beech natural	Control	soil	Gram-negative	33.31
BE-Trenching	autumn2012	HEW	HEW11	beech natural	Control	soil	Gram-positive	72.28
BE-Trenching	autumn2012	HEW	HEW11	beech natural	Control	soil	bacterial	161.31
BE-Trenching	autumn2012	HEW	HEW11	beech natural	Control	soil	fungal-to-bacteria	0.03
BE-Trenching	autumn2012	HEW	HEW11	beech natural	Control	soil	fungal-to-plant	0.19
BE-Trenching	autumn2012	HEW	HEW11	beech natural	Control	soil	sum of PLFA	253.96
BE-Trenching	autumn2012	HEW	HEW11	beech natural	Control	soil	cy-to-pre	0.58
BE-Trenching	autumn2012	HEW	HEW11	beech natural	Control	soil	sat-to-mono	2.06
BE-Trenching	autumn2012	SEW	SEW01	Conif	Trenching	soil	10:0	0
BE-Trenching	autumn2012	SEW	SEW01	Conif	Trenching	soil	11:0	0.04
BE-Trenching	autumn2012	SEW	SEW01	Conif	Trenching	soil	12:0	0.75
BE-Trenching	autumn2012	SEW	SEW01	Conif	Trenching	soil	13:0	0.1
BE-Trenching	autumn2012	SEW	SEW01	Conif	Trenching	soil	14:0	1.87
BE-Trenching	autumn2012	SEW	SEW01	Conif	Trenching	soil	15:0	0.84
BE-Trenching	autumn2012	SEW	SEW01	Conif	Trenching	soil	16:0	8.91
BE-Trenching	autumn2012	SEW	SEW01	Conif	Trenching	soil	16:1ω7	2.8
BE-Trenching	autumn2012	SEW	SEW01	Conif	Trenching	soil	17:0	0.52
BE-Trenching	autumn2012	SEW	SEW01	Conif	Trenching	soil	18:0	1.45
BE-Trenching	autumn2012	SEW	SEW01	Conif	Trenching	soil	18:1ω7	2.22
BE-Trenching	autumn2012	SEW	SEW01	Conif	Trenching	soil	18:1ω9c	3.46
BE-Trenching	autumn2012	SEW	SEW01	Conif	Trenching	soil	18:2ω6	0.83
BE-Trenching	autumn2012	SEW	SEW01	Conif	Trenching	soil	20:0	3
BE-Trenching	autumn2012	SEW	SEW01	Conif	Trenching	soil	20:4ω6	1.11
BE-Trenching	autumn2012	SEW	SEW01	Conif	Trenching	soil	22:0	4.39
BE-Trenching	autumn2012	SEW	SEW01	Conif	Trenching	soil	23:0	0.41
BE-Trenching	autumn2012	SEW	SEW01	Conif	Trenching	soil	24:0	1.36
BE-Trenching	autumn2012	SEW	SEW01	Conif	Trenching	soil	2-OH 10:0	0.32
BE-Trenching	autumn2012	SEW	SEW01	Conif	Trenching	soil	2-OH 12:0	0.25
BE-Trenching	autumn2012	SEW	SEW01	Conif	Trenching	soil	a15:0	2.93
BE-Trenching	autumn2012	SEW	SEW01	Conif	Trenching	soil	cy17:0	1.79
BE-Trenching	autumn2012	SEW	SEW01	Conif	Trenching	soil	cy19:0	6.19
BE-Trenching	autumn2012	SEW	SEW01	Conif	Trenching	soil	i15:0	5.28
BE-Trenching	autumn2012	SEW	SEW01	Conif	Trenching	soil	i16:0	3.77
BE-Trenching	autumn2012	SEW	SEW01	Conif	Trenching	soil	i17:0	1.09
BE-Trenching	autumn2012	SEW	SEW01	Conif	Trenching	soil	Gram-negative	8.54
BE-Trenching	autumn2012	SEW	SEW01	Conif	Trenching	soil	Gram-positive	13.08
BE-Trenching	autumn2012	SEW	SEW01	Conif	Trenching	soil	bacterial	26.64
BE-Trenching	autumn2012	SEW	SEW01	Conif	Trenching	soil	fungal-to-bacteria	0.03
BE-Trenching	autumn2012	SEW	SEW01	Conif	Trenching	soil	fungal-to-plant	0.24
BE-Trenching	autumn2012	SEW	SEW01	Conif	Trenching	soil	sum of PLFA	55.67
BE-Trenching	autumn2012	SEW	SEW01	Conif	Trenching	soil	cy-to-pre	1.59
BE-Trenching	autumn2012	SEW	SEW01	Conif	Trenching	soil	sat-to-mono	5.34
BE-Trenching	autumn2012	SEW	SEW03	Conif	Control	soil	10:0	0.57
BE-Trenching	autumn2012	SEW	SEW03	Conif	Control	soil	11:0	0.04
BE-Trenching	autumn2012	SEW	SEW03	Conif	Control	soil	12:0	0.82
BE-Trenching	autumn2012	SEW	SEW03	Conif	Control	soil	13:0	0.06
BE-Trenching	autumn2012	SEW	SEW03	Conif	Control	soil	14:0	2.43
BE-Trenching	autumn2012	SEW	SEW03	Conif	Control	soil	15:0	0.92
BE-Trenching	autumn2012	SEW	SEW03	Conif	Control	soil	16:0	13.45
BE-Trenching	autumn2012	SEW	SEW03	Conif	Control	soil	16:1ω7	4.46
BE-Trenching	autumn2012	SEW	SEW03	Conif	Control	soil	17:0	0.59
BE-Trenching	autumn2012	SEW	SEW03	Conif	Control	soil	18:0	2.22
BE-Trenching	autumn2012	SEW	SEW03	Conif	Control	soil	18:1ω7	2.38
BE-Trenching	autumn2012	SEW	SEW03	Conif	Control	soil	18:1ω9c	4.25
BE-Trenching	autumn2012	SEW	SEW03	Conif	Control	soil	18:2ω6	0.7
BE-Trenching	autumn2012	SEW	SEW03	Conif	Control	soil	20:0	3.3
BE-Trenching	autumn2012	SEW	SEW03	Conif	Control	soil	20:4ω6	1.03
BE-Trenching	autumn2012	SEW	SEW03	Conif	Control	soil	22:0	5.64
BE-Trenching	autumn2012	SEW	SEW03	Conif	Control	soil	23:0	0.45
BE-Trenching	autumn2012	SEW	SEW03	Conif	Control	soil	24:0	1.83
BE-Trenching	autumn2012	SEW	SEW03	Conif	Control	soil	2-OH 10:0	0.31
BE-Trenching	autumn2012	SEW	SEW03	Conif	Control	soil	2-OH 12:0	0.19
BE-Trenching	autumn2012	SEW	SEW03	Conif	Control	soil	a15:0	4.28
BE-Trenching	autumn2012	SEW	SEW03	Conif	Control	soil	cy17:0	2.48
BE-Trenching	autumn2012	SEW	SEW03	Conif	Control	soil	cy19:0	9.98
BE-Trenching	autumn2012	SEW	SEW03	Conif	Control	soil	i15:0	9.58
BE-Trenching	autumn2012	SEW	SEW03	Conif	Control	soil	i16:0	6.07
BE-Trenching	autumn2012	SEW	SEW03	Conif	Control	soil	i17:0	1.46
BE-Trenching	autumn2012	SEW	SEW03	Conif	Control	soil	Gram-negative	12.96
BE-Trenching	autumn2012	SEW	SEW03	Conif	Control	soil	Gram-positive	21.39
BE-Trenching	autumn2012	SEW	SEW03	Conif	Control	soil	bacterial	41.19
BE-Trenching	autumn2012	SEW	SEW03	Conif	Control	soil	fungal-to-bacteria	0.02
BE-Trenching	autumn2012	SEW	SEW03	Conif	Control	soil	fungal-to-plant	0.16
BE-Trenching	autumn2012	SEW	SEW03	Conif	Control	soil	sum of PLFA	79.48
BE-Trenching	autumn2012	SEW	SEW03	Conif	Control	soil	cy-to-pre	1.82
BE-Trenching	autumn2012	SEW	SEW03	Conif	Control	soil	sat-to-mono	6.01
BE-Trenching	autumn2012	SEW	SEW05	beech old	Trenching	soil	10:0	0.19
BE-Trenching	autumn2012	SEW	SEW05	beech old	Trenching	soil	11:0	0.01
BE-Trenching	autumn2012	SEW	SEW05	beech old	Trenching	soil	12:0	0.56
BE-Trenching	autumn2012	SEW	SEW05	beech old	Trenching	soil	13:0	0.02
BE-Trenching	autumn2012	SEW	SEW05	beech old	Trenching	soil	14:0	1.98
BE-Trenching	autumn2012	SEW	SEW05	beech old	Trenching	soil	15:0	0.91
BE-Trenching	autumn2012	SEW	SEW05	beech old	Trenching	soil	16:0	14.52
BE-Trenching	autumn2012	SEW	SEW05	beech old	Trenching	soil	16:1ω7	5.75
BE-Trenching	autumn2012	SEW	SEW05	beech old	Trenching	soil	17:0	0.6
BE-Trenching	autumn2012	SEW	SEW05	beech old	Trenching	soil	18:0	2.59
BE-Trenching	autumn2012	SEW	SEW05	beech old	Trenching	soil	18:1ω7	3.08
BE-Trenching	autumn2012	SEW	SEW05	beech old	Trenching	soil	18:1ω9c	5.84
BE-Trenching	autumn2012	SEW	SEW05	beech old	Trenching	soil	18:2ω6	1.7
BE-Trenching	autumn2012	SEW	SEW05	beech old	Trenching	soil	20:0	1.69
BE-Trenching	autumn2012	SEW	SEW05	beech old	Trenching	soil	20:4ω6	0
BE-Trenching	autumn2012	SEW	SEW05	beech old	Trenching	soil	22:0	4
BE-Trenching	autumn2012	SEW	SEW05	beech old	Trenching	soil	23:0	0.58
BE-Trenching	autumn2012	SEW	SEW05	beech old	Trenching	soil	24:0	0.75
BE-Trenching	autumn2012	SEW	SEW05	beech old	Trenching	soil	2-OH 10:0	0.4
BE-Trenching	autumn2012	SEW	SEW05	beech old	Trenching	soil	2-OH 12:0	0.12
BE-Trenching	autumn2012	SEW	SEW05	beech old	Trenching	soil	a15:0	6.57
BE-Trenching	autumn2012	SEW	SEW05	beech old	Trenching	soil	cy17:0	2.23
BE-Trenching	autumn2012	SEW	SEW05	beech old	Trenching	soil	cy19:0	17.35
BE-Trenching	autumn2012	SEW	SEW05	beech old	Trenching	soil	i15:0	13.31
BE-Trenching	autumn2012	SEW	SEW05	beech old	Trenching	soil	i16:0	10.12
BE-Trenching	autumn2012	SEW	SEW05	beech old	Trenching	soil	i17:0	1.93
BE-Trenching	autumn2012	SEW	SEW05	beech old	Trenching	soil	Gram-negative	20.1
BE-Trenching	autumn2012	SEW	SEW05	beech old	Trenching	soil	Gram-positive	31.92
BE-Trenching	autumn2012	SEW	SEW05	beech old	Trenching	soil	bacterial	60.86
BE-Trenching	autumn2012	SEW	SEW05	beech old	Trenching	soil	fungal-to-bacteria	0.03
BE-Trenching	autumn2012	SEW	SEW05	beech old	Trenching	soil	fungal-to-plant	0.29
BE-Trenching	autumn2012	SEW	SEW05	beech old	Trenching	soil	sum of PLFA	96.8
BE-Trenching	autumn2012	SEW	SEW05	beech old	Trenching	soil	cy-to-pre	2.22
BE-Trenching	autumn2012	SEW	SEW05	beech old	Trenching	soil	sat-to-mono	5.48
BE-Trenching	autumn2012	SEW	SEW07	beech natural	Trenching	soil	10:0	0
BE-Trenching	autumn2012	SEW	SEW07	beech natural	Trenching	soil	11:0	0.01
BE-Trenching	autumn2012	SEW	SEW07	beech natural	Trenching	soil	12:0	0.44
BE-Trenching	autumn2012	SEW	SEW07	beech natural	Trenching	soil	13:0	0.07
BE-Trenching	autumn2012	SEW	SEW07	beech natural	Trenching	soil	14:0	1.52
BE-Trenching	autumn2012	SEW	SEW07	beech natural	Trenching	soil	15:0	0.75
BE-Trenching	autumn2012	SEW	SEW07	beech natural	Trenching	soil	16:0	12.17
BE-Trenching	autumn2012	SEW	SEW07	beech natural	Trenching	soil	16:1ω7	5.46
BE-Trenching	autumn2012	SEW	SEW07	beech natural	Trenching	soil	17:0	0.25
BE-Trenching	autumn2012	SEW	SEW07	beech natural	Trenching	soil	18:0	1.9
BE-Trenching	autumn2012	SEW	SEW07	beech natural	Trenching	soil	18:1ω7	3.49
BE-Trenching	autumn2012	SEW	SEW07	beech natural	Trenching	soil	18:1ω9c	5.11
BE-Trenching	autumn2012	SEW	SEW07	beech natural	Trenching	soil	18:2ω6	1.71
BE-Trenching	autumn2012	SEW	SEW07	beech natural	Trenching	soil	20:0	1.09
BE-Trenching	autumn2012	SEW	SEW07	beech natural	Trenching	soil	20:4ω6	3.19
BE-Trenching	autumn2012	SEW	SEW07	beech natural	Trenching	soil	22:0	3.92
BE-Trenching	autumn2012	SEW	SEW07	beech natural	Trenching	soil	23:0	0.38
BE-Trenching	autumn2012	SEW	SEW07	beech natural	Trenching	soil	24:0	1.42
BE-Trenching	autumn2012	SEW	SEW07	beech natural	Trenching	soil	2-OH 10:0	0.25
BE-Trenching	autumn2012	SEW	SEW07	beech natural	Trenching	soil	2-OH 12:0	0.2
BE-Trenching	autumn2012	SEW	SEW07	beech natural	Trenching	soil	a15:0	5.94
BE-Trenching	autumn2012	SEW	SEW07	beech natural	Trenching	soil	cy17:0	3.71
BE-Trenching	autumn2012	SEW	SEW07	beech natural	Trenching	soil	cy19:0	13.72
BE-Trenching	autumn2012	SEW	SEW07	beech natural	Trenching	soil	i15:0	13.22
BE-Trenching	autumn2012	SEW	SEW07	beech natural	Trenching	soil	i16:0	5.75
BE-Trenching	autumn2012	SEW	SEW07	beech natural	Trenching	soil	i17:0	1.96
BE-Trenching	autumn2012	SEW	SEW07	beech natural	Trenching	soil	Gram-negative	17.87
BE-Trenching	autumn2012	SEW	SEW07	beech natural	Trenching	soil	Gram-positive	26.87
BE-Trenching	autumn2012	SEW	SEW07	beech natural	Trenching	soil	bacterial	53.69
BE-Trenching	autumn2012	SEW	SEW07	beech natural	Trenching	soil	fungal-to-bacteria	0.03
BE-Trenching	autumn2012	SEW	SEW07	beech natural	Trenching	soil	fungal-to-plant	0.33
BE-Trenching	autumn2012	SEW	SEW07	beech natural	Trenching	soil	sum of PLFA	87.61
BE-Trenching	autumn2012	SEW	SEW07	beech natural	Trenching	soil	cy-to-pre	1.95
BE-Trenching	autumn2012	SEW	SEW07	beech natural	Trenching	soil	sat-to-mono	4.89
BE-Trenching	autumn2012	SEW	SEW18	Conif	Trenching	soil	10:0	1.12
BE-Trenching	autumn2012	SEW	SEW18	Conif	Trenching	soil	11:0	0.07
BE-Trenching	autumn2012	SEW	SEW18	Conif	Trenching	soil	12:0	1.1
BE-Trenching	autumn2012	SEW	SEW18	Conif	Trenching	soil	13:0	0.09
BE-Trenching	autumn2012	SEW	SEW18	Conif	Trenching	soil	14:0	3.79
BE-Trenching	autumn2012	SEW	SEW18	Conif	Trenching	soil	15:0	1.52
BE-Trenching	autumn2012	SEW	SEW18	Conif	Trenching	soil	16:0	20.16
BE-Trenching	autumn2012	SEW	SEW18	Conif	Trenching	soil	16:1ω7	5.28
BE-Trenching	autumn2012	SEW	SEW18	Conif	Trenching	soil	17:0	0.95
BE-Trenching	autumn2012	SEW	SEW18	Conif	Trenching	soil	18:0	3.17
BE-Trenching	autumn2012	SEW	SEW18	Conif	Trenching	soil	18:1ω7	2.07
BE-Trenching	autumn2012	SEW	SEW18	Conif	Trenching	soil	18:1ω9c	6.21
BE-Trenching	autumn2012	SEW	SEW18	Conif	Trenching	soil	18:2ω6	1.11
BE-Trenching	autumn2012	SEW	SEW18	Conif	Trenching	soil	20:0	4.88
BE-Trenching	autumn2012	SEW	SEW18	Conif	Trenching	soil	20:4ω6	0
BE-Trenching	autumn2012	SEW	SEW18	Conif	Trenching	soil	22:0	8.19
BE-Trenching	autumn2012	SEW	SEW18	Conif	Trenching	soil	23:0	0.05
BE-Trenching	autumn2012	SEW	SEW18	Conif	Trenching	soil	24:0	2.75
BE-Trenching	autumn2012	SEW	SEW18	Conif	Trenching	soil	2-OH 10:0	0.6
BE-Trenching	autumn2012	SEW	SEW18	Conif	Trenching	soil	2-OH 12:0	0.38
BE-Trenching	autumn2012	SEW	SEW18	Conif	Trenching	soil	a15:0	4.96
BE-Trenching	autumn2012	SEW	SEW18	Conif	Trenching	soil	cy17:0	3.14
BE-Trenching	autumn2012	SEW	SEW18	Conif	Trenching	soil	cy19:0	13.04
BE-Trenching	autumn2012	SEW	SEW18	Conif	Trenching	soil	i15:0	14.21
BE-Trenching	autumn2012	SEW	SEW18	Conif	Trenching	soil	i16:0	11.49
BE-Trenching	autumn2012	SEW	SEW18	Conif	Trenching	soil	i17:0	1.88
BE-Trenching	autumn2012	SEW	SEW18	Conif	Trenching	soil	Gram-negative	17.16
BE-Trenching	autumn2012	SEW	SEW18	Conif	Trenching	soil	Gram-positive	32.55
BE-Trenching	autumn2012	SEW	SEW18	Conif	Trenching	soil	bacterial	57.05
BE-Trenching	autumn2012	SEW	SEW18	Conif	Trenching	soil	fungal-to-bacteria	0.02
BE-Trenching	autumn2012	SEW	SEW18	Conif	Trenching	soil	fungal-to-plant	0.18
BE-Trenching	autumn2012	SEW	SEW18	Conif	Trenching	soil	sum of PLFA	112.2
BE-Trenching	autumn2012	SEW	SEW18	Conif	Trenching	soil	cy-to-pre	2.2
BE-Trenching	autumn2012	SEW	SEW18	Conif	Trenching	soil	sat-to-mono	7.2
BE-Trenching	autumn2012	SEW	SEW36	beech old	Trenching	soil	10:0	1.3
BE-Trenching	autumn2012	SEW	SEW36	beech old	Trenching	soil	11:0	0.04
BE-Trenching	autumn2012	SEW	SEW36	beech old	Trenching	soil	12:0	0.63
BE-Trenching	autumn2012	SEW	SEW36	beech old	Trenching	soil	13:0	0.12
BE-Trenching	autumn2012	SEW	SEW36	beech old	Trenching	soil	14:0	2.05
BE-Trenching	autumn2012	SEW	SEW36	beech old	Trenching	soil	15:0	1.2
BE-Trenching	autumn2012	SEW	SEW36	beech old	Trenching	soil	16:0	16.36
BE-Trenching	autumn2012	SEW	SEW36	beech old	Trenching	soil	16:1ω7	8.09
BE-Trenching	autumn2012	SEW	SEW36	beech old	Trenching	soil	17:0	0.84
BE-Trenching	autumn2012	SEW	SEW36	beech old	Trenching	soil	18:0	2.78
BE-Trenching	autumn2012	SEW	SEW36	beech old	Trenching	soil	18:1ω7	9.48
BE-Trenching	autumn2012	SEW	SEW36	beech old	Trenching	soil	18:1ω9c	7.36
BE-Trenching	autumn2012	SEW	SEW36	beech old	Trenching	soil	18:2ω6	1.76
BE-Trenching	autumn2012	SEW	SEW36	beech old	Trenching	soil	20:0	2.04
BE-Trenching	autumn2012	SEW	SEW36	beech old	Trenching	soil	20:4ω6	0
BE-Trenching	autumn2012	SEW	SEW36	beech old	Trenching	soil	22:0	4.28
BE-Trenching	autumn2012	SEW	SEW36	beech old	Trenching	soil	23:0	0.46
BE-Trenching	autumn2012	SEW	SEW36	beech old	Trenching	soil	24:0	1.59
BE-Trenching	autumn2012	SEW	SEW36	beech old	Trenching	soil	2-OH 10:0	0.61
BE-Trenching	autumn2012	SEW	SEW36	beech old	Trenching	soil	2-OH 12:0	0.21
BE-Trenching	autumn2012	SEW	SEW36	beech old	Trenching	soil	a15:0	5.86
BE-Trenching	autumn2012	SEW	SEW36	beech old	Trenching	soil	cy17:0	3.65
BE-Trenching	autumn2012	SEW	SEW36	beech old	Trenching	soil	cy19:0	15.34
BE-Trenching	autumn2012	SEW	SEW36	beech old	Trenching	soil	i15:0	14
BE-Trenching	autumn2012	SEW	SEW36	beech old	Trenching	soil	i16:0	6.02
BE-Trenching	autumn2012	SEW	SEW36	beech old	Trenching	soil	i17:0	2.6
BE-Trenching	autumn2012	SEW	SEW36	beech old	Trenching	soil	Gram-negative	19.81
BE-Trenching	autumn2012	SEW	SEW36	beech old	Trenching	soil	Gram-positive	28.48
BE-Trenching	autumn2012	SEW	SEW36	beech old	Trenching	soil	bacterial	65.86
BE-Trenching	autumn2012	SEW	SEW36	beech old	Trenching	soil	fungal-to-bacteria	0.03
BE-Trenching	autumn2012	SEW	SEW36	beech old	Trenching	soil	fungal-to-plant	0.24
BE-Trenching	autumn2012	SEW	SEW36	beech old	Trenching	soil	sum of PLFA	108.68
BE-Trenching	autumn2012	SEW	SEW36	beech old	Trenching	soil	cy-to-pre	1.08
BE-Trenching	autumn2012	SEW	SEW36	beech old	Trenching	soil	sat-to-mono	3.29
BE-Trenching	autumn2012	SEW	SEW37	beech old	Control	soil	10:0	0
BE-Trenching	autumn2012	SEW	SEW37	beech old	Control	soil	11:0	0.02
BE-Trenching	autumn2012	SEW	SEW37	beech old	Control	soil	12:0	0.53
BE-Trenching	autumn2012	SEW	SEW37	beech old	Control	soil	13:0	0.11
BE-Trenching	autumn2012	SEW	SEW37	beech old	Control	soil	14:0	2.22
BE-Trenching	autumn2012	SEW	SEW37	beech old	Control	soil	15:0	1.68
BE-Trenching	autumn2012	SEW	SEW37	beech old	Control	soil	16:0	21.12
BE-Trenching	autumn2012	SEW	SEW37	beech old	Control	soil	16:1ω7	9.78
BE-Trenching	autumn2012	SEW	SEW37	beech old	Control	soil	17:0	1.06
BE-Trenching	autumn2012	SEW	SEW37	beech old	Control	soil	18:0	3.44
BE-Trenching	autumn2012	SEW	SEW37	beech old	Control	soil	18:1ω7	15.93
BE-Trenching	autumn2012	SEW	SEW37	beech old	Control	soil	18:1ω9c	14.19
BE-Trenching	autumn2012	SEW	SEW37	beech old	Control	soil	18:2ω6	5.31
BE-Trenching	autumn2012	SEW	SEW37	beech old	Control	soil	20:0	1.8
BE-Trenching	autumn2012	SEW	SEW37	beech old	Control	soil	20:4ω6	2.1
BE-Trenching	autumn2012	SEW	SEW37	beech old	Control	soil	22:0	3.64
BE-Trenching	autumn2012	SEW	SEW37	beech old	Control	soil	23:0	0.47
BE-Trenching	autumn2012	SEW	SEW37	beech old	Control	soil	24:0	1.43
BE-Trenching	autumn2012	SEW	SEW37	beech old	Control	soil	2-OH 10:0	0.85
BE-Trenching	autumn2012	SEW	SEW37	beech old	Control	soil	2-OH 12:0	0.19
BE-Trenching	autumn2012	SEW	SEW37	beech old	Control	soil	a15:0	7.54
BE-Trenching	autumn2012	SEW	SEW37	beech old	Control	soil	cy17:0	3.41
BE-Trenching	autumn2012	SEW	SEW37	beech old	Control	soil	cy19:0	14.81
BE-Trenching	autumn2012	SEW	SEW37	beech old	Control	soil	i15:0	14.97
BE-Trenching	autumn2012	SEW	SEW37	beech old	Control	soil	i16:0	7.8
BE-Trenching	autumn2012	SEW	SEW37	beech old	Control	soil	i17:0	2.88
BE-Trenching	autumn2012	SEW	SEW37	beech old	Control	soil	Gram-negative	19.26
BE-Trenching	autumn2012	SEW	SEW37	beech old	Control	soil	Gram-positive	33.18
BE-Trenching	autumn2012	SEW	SEW37	beech old	Control	soil	bacterial	78.15
BE-Trenching	autumn2012	SEW	SEW37	beech old	Control	soil	fungal-to-bacteria	0.07
BE-Trenching	autumn2012	SEW	SEW37	beech old	Control	soil	fungal-to-plant	0.37
BE-Trenching	autumn2012	SEW	SEW37	beech old	Control	soil	sum of PLFA	137.27
BE-Trenching	autumn2012	SEW	SEW37	beech old	Control	soil	cy-to-pre	0.71
BE-Trenching	autumn2012	SEW	SEW37	beech old	Control	soil	sat-to-mono	2.25
BE-Trenching	autumn2012	SEW	SEW37	beech old	Trenching	soil	10:0	0
BE-Trenching	autumn2012	SEW	SEW37	beech old	Trenching	soil	11:0	0.01
BE-Trenching	autumn2012	SEW	SEW37	beech old	Trenching	soil	12:0	0.43
BE-Trenching	autumn2012	SEW	SEW37	beech old	Trenching	soil	13:0	0.11
BE-Trenching	autumn2012	SEW	SEW37	beech old	Trenching	soil	14:0	2.21
BE-Trenching	autumn2012	SEW	SEW37	beech old	Trenching	soil	15:0	1.24
BE-Trenching	autumn2012	SEW	SEW37	beech old	Trenching	soil	16:0	18
BE-Trenching	autumn2012	SEW	SEW37	beech old	Trenching	soil	16:1ω7	9.68
BE-Trenching	autumn2012	SEW	SEW37	beech old	Trenching	soil	17:0	0.84
BE-Trenching	autumn2012	SEW	SEW37	beech old	Trenching	soil	18:0	2.94
BE-Trenching	autumn2012	SEW	SEW37	beech old	Trenching	soil	18:1ω7	12.63
BE-Trenching	autumn2012	SEW	SEW37	beech old	Trenching	soil	18:1ω9c	9.96
BE-Trenching	autumn2012	SEW	SEW37	beech old	Trenching	soil	18:2ω6	2.78
BE-Trenching	autumn2012	SEW	SEW37	beech old	Trenching	soil	20:0	1.19
BE-Trenching	autumn2012	SEW	SEW37	beech old	Trenching	soil	20:4ω6	0
BE-Trenching	autumn2012	SEW	SEW37	beech old	Trenching	soil	22:0	2.58
BE-Trenching	autumn2012	SEW	SEW37	beech old	Trenching	soil	23:0	0.55
BE-Trenching	autumn2012	SEW	SEW37	beech old	Trenching	soil	24:0	0.98
BE-Trenching	autumn2012	SEW	SEW37	beech old	Trenching	soil	2-OH 10:0	0.54
BE-Trenching	autumn2012	SEW	SEW37	beech old	Trenching	soil	2-OH 12:0	0.28
BE-Trenching	autumn2012	SEW	SEW37	beech old	Trenching	soil	a15:0	7.94
BE-Trenching	autumn2012	SEW	SEW37	beech old	Trenching	soil	cy17:0	3.2
BE-Trenching	autumn2012	SEW	SEW37	beech old	Trenching	soil	cy19:0	11.61
BE-Trenching	autumn2012	SEW	SEW37	beech old	Trenching	soil	i15:0	15.54
BE-Trenching	autumn2012	SEW	SEW37	beech old	Trenching	soil	i16:0	5.49
BE-Trenching	autumn2012	SEW	SEW37	beech old	Trenching	soil	i17:0	2.75
BE-Trenching	autumn2012	SEW	SEW37	beech old	Trenching	soil	Gram-negative	15.64
BE-Trenching	autumn2012	SEW	SEW37	beech old	Trenching	soil	Gram-positive	31.72
BE-Trenching	autumn2012	SEW	SEW37	beech old	Trenching	soil	bacterial	69.67
BE-Trenching	autumn2012	SEW	SEW37	beech old	Trenching	soil	fungal-to-bacteria	0.04
BE-Trenching	autumn2012	SEW	SEW37	beech old	Trenching	soil	fungal-to-plant	0.28
BE-Trenching	autumn2012	SEW	SEW37	beech old	Trenching	soil	sum of PLFA	113.47
BE-Trenching	autumn2012	SEW	SEW37	beech old	Trenching	soil	cy-to-pre	0.66
BE-Trenching	autumn2012	SEW	SEW37	beech old	Trenching	soil	sat-to-mono	2.43
BE-Trenching	autumn2012	SEW	SEW41	beech young	Trenching	soil	10:0	0
BE-Trenching	autumn2012	SEW	SEW41	beech young	Trenching	soil	11:0	0.02
BE-Trenching	autumn2012	SEW	SEW41	beech young	Trenching	soil	12:0	0.35
BE-Trenching	autumn2012	SEW	SEW41	beech young	Trenching	soil	13:0	0.03
BE-Trenching	autumn2012	SEW	SEW41	beech young	Trenching	soil	14:0	1.14
BE-Trenching	autumn2012	SEW	SEW41	beech young	Trenching	soil	15:0	0.68
BE-Trenching	autumn2012	SEW	SEW41	beech young	Trenching	soil	16:0	10.12
BE-Trenching	autumn2012	SEW	SEW41	beech young	Trenching	soil	16:1ω7	5.9
BE-Trenching	autumn2012	SEW	SEW41	beech young	Trenching	soil	17:0	0.48
BE-Trenching	autumn2012	SEW	SEW41	beech young	Trenching	soil	18:0	1.95
BE-Trenching	autumn2012	SEW	SEW41	beech young	Trenching	soil	18:1ω7	17.43
BE-Trenching	autumn2012	SEW	SEW41	beech young	Trenching	soil	18:1ω9c	7.48
BE-Trenching	autumn2012	SEW	SEW41	beech young	Trenching	soil	18:2ω6	1.14
BE-Trenching	autumn2012	SEW	SEW41	beech young	Trenching	soil	20:0	0.45
BE-Trenching	autumn2012	SEW	SEW41	beech young	Trenching	soil	20:4ω6	3.05
BE-Trenching	autumn2012	SEW	SEW41	beech young	Trenching	soil	22:0	2.98
BE-Trenching	autumn2012	SEW	SEW41	beech young	Trenching	soil	23:0	0.39
BE-Trenching	autumn2012	SEW	SEW41	beech young	Trenching	soil	24:0	1.01
BE-Trenching	autumn2012	SEW	SEW41	beech young	Trenching	soil	2-OH 10:0	0.34
BE-Trenching	autumn2012	SEW	SEW41	beech young	Trenching	soil	2-OH 12:0	0.1
BE-Trenching	autumn2012	SEW	SEW41	beech young	Trenching	soil	a15:0	3.96
BE-Trenching	autumn2012	SEW	SEW41	beech young	Trenching	soil	cy17:0	1.75
BE-Trenching	autumn2012	SEW	SEW41	beech young	Trenching	soil	cy19:0	9.88
BE-Trenching	autumn2012	SEW	SEW41	beech young	Trenching	soil	i15:0	8.56
BE-Trenching	autumn2012	SEW	SEW41	beech young	Trenching	soil	i16:0	4.71
BE-Trenching	autumn2012	SEW	SEW41	beech young	Trenching	soil	i17:0	1.73
BE-Trenching	autumn2012	SEW	SEW41	beech young	Trenching	soil	Gram-negative	12.08
BE-Trenching	autumn2012	SEW	SEW41	beech young	Trenching	soil	Gram-positive	18.95
BE-Trenching	autumn2012	SEW	SEW41	beech young	Trenching	soil	bacterial	54.36
BE-Trenching	autumn2012	SEW	SEW41	beech young	Trenching	soil	fungal-to-bacteria	0.02
BE-Trenching	autumn2012	SEW	SEW41	beech young	Trenching	soil	fungal-to-plant	0.15
BE-Trenching	autumn2012	SEW	SEW41	beech young	Trenching	soil	sum of PLFA	85.64
BE-Trenching	autumn2012	SEW	SEW41	beech young	Trenching	soil	cy-to-pre	0.5
BE-Trenching	autumn2012	SEW	SEW41	beech young	Trenching	soil	sat-to-mono	1.64
BE-Trenching	autumn2012	SEW	SEW03	Conif	Trenching	soil	10:0	0
BE-Trenching	autumn2012	SEW	SEW03	Conif	Trenching	soil	11:0	0
BE-Trenching	autumn2012	SEW	SEW03	Conif	Trenching	soil	12:0	0.25
BE-Trenching	autumn2012	SEW	SEW03	Conif	Trenching	soil	13:0	0.04
BE-Trenching	autumn2012	SEW	SEW03	Conif	Trenching	soil	14:0	1.66
BE-Trenching	autumn2012	SEW	SEW03	Conif	Trenching	soil	15:0	0.85
BE-Trenching	autumn2012	SEW	SEW03	Conif	Trenching	soil	16:0	11.4
BE-Trenching	autumn2012	SEW	SEW03	Conif	Trenching	soil	16:1ω7	3.68
BE-Trenching	autumn2012	SEW	SEW03	Conif	Trenching	soil	17:0	0.93
BE-Trenching	autumn2012	SEW	SEW03	Conif	Trenching	soil	18:0	1.76
BE-Trenching	autumn2012	SEW	SEW03	Conif	Trenching	soil	18:1ω7	3.12
BE-Trenching	autumn2012	SEW	SEW03	Conif	Trenching	soil	18:1ω9c	3.98
BE-Trenching	autumn2012	SEW	SEW03	Conif	Trenching	soil	18:2ω6	0.78
BE-Trenching	autumn2012	SEW	SEW03	Conif	Trenching	soil	20:0	2.04
BE-Trenching	autumn2012	SEW	SEW03	Conif	Trenching	soil	20:4ω6	0
BE-Trenching	autumn2012	SEW	SEW03	Conif	Trenching	soil	22:0	4.01
BE-Trenching	autumn2012	SEW	SEW03	Conif	Trenching	soil	23:0	0.56
BE-Trenching	autumn2012	SEW	SEW03	Conif	Trenching	soil	24:0	2.03
BE-Trenching	autumn2012	SEW	SEW03	Conif	Trenching	soil	2-OH 10:0	0.32
BE-Trenching	autumn2012	SEW	SEW03	Conif	Trenching	soil	2-OH 12:0	0.3
BE-Trenching	autumn2012	SEW	SEW03	Conif	Trenching	soil	a15:0	3.5
BE-Trenching	autumn2012	SEW	SEW03	Conif	Trenching	soil	cy17:0	2.12
BE-Trenching	autumn2012	SEW	SEW03	Conif	Trenching	soil	cy19:0	8.32
BE-Trenching	autumn2012	SEW	SEW03	Conif	Trenching	soil	i15:0	8.01
BE-Trenching	autumn2012	SEW	SEW03	Conif	Trenching	soil	i16:0	4.47
BE-Trenching	autumn2012	SEW	SEW03	Conif	Trenching	soil	i17:0	1.34
BE-Trenching	autumn2012	SEW	SEW03	Conif	Trenching	soil	Gram-negative	11.07
BE-Trenching	autumn2012	SEW	SEW03	Conif	Trenching	soil	Gram-positive	17.32
BE-Trenching	autumn2012	SEW	SEW03	Conif	Trenching	soil	bacterial	35.19
BE-Trenching	autumn2012	SEW	SEW03	Conif	Trenching	soil	fungal-to-bacteria	0.02
BE-Trenching	autumn2012	SEW	SEW03	Conif	Trenching	soil	fungal-to-plant	0.19
BE-Trenching	autumn2012	SEW	SEW03	Conif	Trenching	soil	sum of PLFA	65.49
BE-Trenching	autumn2012	SEW	SEW03	Conif	Trenching	soil	cy-to-pre	1.54
BE-Trenching	autumn2012	SEW	SEW03	Conif	Trenching	soil	sat-to-mono	5
BE-Trenching	autumn2012	SEW	SEW06	beech young	Control	soil	10:0	1.18
BE-Trenching	autumn2012	SEW	SEW06	beech young	Control	soil	11:0	0.05
BE-Trenching	autumn2012	SEW	SEW06	beech young	Control	soil	12:0	0.83
BE-Trenching	autumn2012	SEW	SEW06	beech young	Control	soil	13:0	0.06
BE-Trenching	autumn2012	SEW	SEW06	beech young	Control	soil	14:0	2.24
BE-Trenching	autumn2012	SEW	SEW06	beech young	Control	soil	15:0	1.22
BE-Trenching	autumn2012	SEW	SEW06	beech young	Control	soil	16:0	17.71
BE-Trenching	autumn2012	SEW	SEW06	beech young	Control	soil	16:1ω7	8.29
BE-Trenching	autumn2012	SEW	SEW06	beech young	Control	soil	17:0	1
BE-Trenching	autumn2012	SEW	SEW06	beech young	Control	soil	18:0	3.12
BE-Trenching	autumn2012	SEW	SEW06	beech young	Control	soil	18:1ω7	7.89
BE-Trenching	autumn2012	SEW	SEW06	beech young	Control	soil	18:1ω9c	8.18
BE-Trenching	autumn2012	SEW	SEW06	beech young	Control	soil	18:2ω6	2.56
BE-Trenching	autumn2012	SEW	SEW06	beech young	Control	soil	20:0	1.83
BE-Trenching	autumn2012	SEW	SEW06	beech young	Control	soil	20:4ω6	2.21
BE-Trenching	autumn2012	SEW	SEW06	beech young	Control	soil	22:0	4.68
BE-Trenching	autumn2012	SEW	SEW06	beech young	Control	soil	23:0	0.76
BE-Trenching	autumn2012	SEW	SEW06	beech young	Control	soil	24:0	1.88
BE-Trenching	autumn2012	SEW	SEW06	beech young	Control	soil	2-OH 10:0	0.64
BE-Trenching	autumn2012	SEW	SEW06	beech young	Control	soil	2-OH 12:0	0.3
BE-Trenching	autumn2012	SEW	SEW06	beech young	Control	soil	a15:0	6.38
BE-Trenching	autumn2012	SEW	SEW06	beech young	Control	soil	cy17:0	4.45
BE-Trenching	autumn2012	SEW	SEW06	beech young	Control	soil	cy19:0	13.67
BE-Trenching	autumn2012	SEW	SEW06	beech young	Control	soil	i15:0	17.15
BE-Trenching	autumn2012	SEW	SEW06	beech young	Control	soil	i16:0	8.48
BE-Trenching	autumn2012	SEW	SEW06	beech young	Control	soil	i17:0	3.09
BE-Trenching	autumn2012	SEW	SEW06	beech young	Control	soil	Gram-negative	19.06
BE-Trenching	autumn2012	SEW	SEW06	beech young	Control	soil	Gram-positive	35.1
BE-Trenching	autumn2012	SEW	SEW06	beech young	Control	soil	bacterial	70.35
BE-Trenching	autumn2012	SEW	SEW06	beech young	Control	soil	fungal-to-bacteria	0.04
BE-Trenching	autumn2012	SEW	SEW06	beech young	Control	soil	fungal-to-plant	0.31
BE-Trenching	autumn2012	SEW	SEW06	beech young	Control	soil	sum of PLFA	119.87
BE-Trenching	autumn2012	SEW	SEW06	beech young	Control	soil	cy-to-pre	1.12
BE-Trenching	autumn2012	SEW	SEW06	beech young	Control	soil	sat-to-mono	3.72
BE-Trenching	autumn2012	SEW	SEW07	beech natural	Control	soil	10:0	0
BE-Trenching	autumn2012	SEW	SEW07	beech natural	Control	soil	11:0	0.04
BE-Trenching	autumn2012	SEW	SEW07	beech natural	Control	soil	12:0	0.96
BE-Trenching	autumn2012	SEW	SEW07	beech natural	Control	soil	13:0	0.06
BE-Trenching	autumn2012	SEW	SEW07	beech natural	Control	soil	14:0	2.35
BE-Trenching	autumn2012	SEW	SEW07	beech natural	Control	soil	15:0	1.12
BE-Trenching	autumn2012	SEW	SEW07	beech natural	Control	soil	16:0	18.91
BE-Trenching	autumn2012	SEW	SEW07	beech natural	Control	soil	16:1ω7	10.12
BE-Trenching	autumn2012	SEW	SEW07	beech natural	Control	soil	17:0	0.87
BE-Trenching	autumn2012	SEW	SEW07	beech natural	Control	soil	18:0	2.68
BE-Trenching	autumn2012	SEW	SEW07	beech natural	Control	soil	18:1ω7	8.83
BE-Trenching	autumn2012	SEW	SEW07	beech natural	Control	soil	18:1ω9c	7.74
BE-Trenching	autumn2012	SEW	SEW07	beech natural	Control	soil	18:2ω6	2.11
BE-Trenching	autumn2012	SEW	SEW07	beech natural	Control	soil	20:0	0.55
BE-Trenching	autumn2012	SEW	SEW07	beech natural	Control	soil	20:4ω6	0
BE-Trenching	autumn2012	SEW	SEW07	beech natural	Control	soil	22:0	3.53
BE-Trenching	autumn2012	SEW	SEW07	beech natural	Control	soil	23:0	0.73
BE-Trenching	autumn2012	SEW	SEW07	beech natural	Control	soil	24:0	1.38
BE-Trenching	autumn2012	SEW	SEW07	beech natural	Control	soil	2-OH 10:0	0.68
BE-Trenching	autumn2012	SEW	SEW07	beech natural	Control	soil	2-OH 12:0	0.34
BE-Trenching	autumn2012	SEW	SEW07	beech natural	Control	soil	a15:0	7.85
BE-Trenching	autumn2012	SEW	SEW07	beech natural	Control	soil	cy17:0	5.16
BE-Trenching	autumn2012	SEW	SEW07	beech natural	Control	soil	cy19:0	13.12
BE-Trenching	autumn2012	SEW	SEW07	beech natural	Control	soil	i15:0	20.47
BE-Trenching	autumn2012	SEW	SEW07	beech natural	Control	soil	i16:0	9.01
BE-Trenching	autumn2012	SEW	SEW07	beech natural	Control	soil	i17:0	3.45
BE-Trenching	autumn2012	SEW	SEW07	beech natural	Control	soil	Gram-negative	19.31
BE-Trenching	autumn2012	SEW	SEW07	beech natural	Control	soil	Gram-positive	40.78
BE-Trenching	autumn2012	SEW	SEW07	beech natural	Control	soil	bacterial	79.03
BE-Trenching	autumn2012	SEW	SEW07	beech natural	Control	soil	fungal-to-bacteria	0.03
BE-Trenching	autumn2012	SEW	SEW07	beech natural	Control	soil	fungal-to-plant	0.27
BE-Trenching	autumn2012	SEW	SEW07	beech natural	Control	soil	sum of PLFA	122.06
BE-Trenching	autumn2012	SEW	SEW07	beech natural	Control	soil	cy-to-pre	0.97
BE-Trenching	autumn2012	SEW	SEW07	beech natural	Control	soil	sat-to-mono	3.5
BE-Trenching	autumn2012	SEW	SEW08	beech natural	Control	soil	10:0	2.55
BE-Trenching	autumn2012	SEW	SEW08	beech natural	Control	soil	11:0	0.06
BE-Trenching	autumn2012	SEW	SEW08	beech natural	Control	soil	12:0	0.89
BE-Trenching	autumn2012	SEW	SEW08	beech natural	Control	soil	13:0	0.06
BE-Trenching	autumn2012	SEW	SEW08	beech natural	Control	soil	14:0	2.06
BE-Trenching	autumn2012	SEW	SEW08	beech natural	Control	soil	15:0	1.22
BE-Trenching	autumn2012	SEW	SEW08	beech natural	Control	soil	16:0	18.37
BE-Trenching	autumn2012	SEW	SEW08	beech natural	Control	soil	16:1ω7	8.79
BE-Trenching	autumn2012	SEW	SEW08	beech natural	Control	soil	17:0	0.87
BE-Trenching	autumn2012	SEW	SEW08	beech natural	Control	soil	18:0	2.9
BE-Trenching	autumn2012	SEW	SEW08	beech natural	Control	soil	18:1ω7	6.83
BE-Trenching	autumn2012	SEW	SEW08	beech natural	Control	soil	18:1ω9c	8.91
BE-Trenching	autumn2012	SEW	SEW08	beech natural	Control	soil	18:2ω6	3.16
BE-Trenching	autumn2012	SEW	SEW08	beech natural	Control	soil	20:0	0.19
BE-Trenching	autumn2012	SEW	SEW08	beech natural	Control	soil	20:4ω6	0
BE-Trenching	autumn2012	SEW	SEW08	beech natural	Control	soil	22:0	6.19
BE-Trenching	autumn2012	SEW	SEW08	beech natural	Control	soil	23:0	0.92
BE-Trenching	autumn2012	SEW	SEW08	beech natural	Control	soil	24:0	2.34
BE-Trenching	autumn2012	SEW	SEW08	beech natural	Control	soil	2-OH 10:0	0.71
BE-Trenching	autumn2012	SEW	SEW08	beech natural	Control	soil	2-OH 12:0	0.29
BE-Trenching	autumn2012	SEW	SEW08	beech natural	Control	soil	a15:0	7.22
BE-Trenching	autumn2012	SEW	SEW08	beech natural	Control	soil	cy17:0	4.52
BE-Trenching	autumn2012	SEW	SEW08	beech natural	Control	soil	cy19:0	16.89
BE-Trenching	autumn2012	SEW	SEW08	beech natural	Control	soil	i15:0	18.96
BE-Trenching	autumn2012	SEW	SEW08	beech natural	Control	soil	i16:0	11.14
BE-Trenching	autumn2012	SEW	SEW08	beech natural	Control	soil	i17:0	3.12
BE-Trenching	autumn2012	SEW	SEW08	beech natural	Control	soil	Gram-negative	22.42
BE-Trenching	autumn2012	SEW	SEW08	beech natural	Control	soil	Gram-positive	40.44
BE-Trenching	autumn2012	SEW	SEW08	beech natural	Control	soil	bacterial	78.47
BE-Trenching	autumn2012	SEW	SEW08	beech natural	Control	soil	fungal-to-bacteria	0.04
BE-Trenching	autumn2012	SEW	SEW08	beech natural	Control	soil	fungal-to-plant	0.35
BE-Trenching	autumn2012	SEW	SEW08	beech natural	Control	soil	sum of PLFA	129.16
BE-Trenching	autumn2012	SEW	SEW08	beech natural	Control	soil	cy-to-pre	1.37
BE-Trenching	autumn2012	SEW	SEW08	beech natural	Control	soil	sat-to-mono	4.14
BE-Trenching	autumn2012	SEW	SEW08	beech natural	Trenching	soil	10:0	0
BE-Trenching	autumn2012	SEW	SEW08	beech natural	Trenching	soil	11:0	0.04
BE-Trenching	autumn2012	SEW	SEW08	beech natural	Trenching	soil	12:0	0.57
BE-Trenching	autumn2012	SEW	SEW08	beech natural	Trenching	soil	13:0	0.07
BE-Trenching	autumn2012	SEW	SEW08	beech natural	Trenching	soil	14:0	2.28
BE-Trenching	autumn2012	SEW	SEW08	beech natural	Trenching	soil	15:0	1.16
BE-Trenching	autumn2012	SEW	SEW08	beech natural	Trenching	soil	16:0	19.84
BE-Trenching	autumn2012	SEW	SEW08	beech natural	Trenching	soil	16:1ω7	8.77
BE-Trenching	autumn2012	SEW	SEW08	beech natural	Trenching	soil	17:0	1.07
BE-Trenching	autumn2012	SEW	SEW08	beech natural	Trenching	soil	18:0	3.54
BE-Trenching	autumn2012	SEW	SEW08	beech natural	Trenching	soil	18:1ω7	7.16
BE-Trenching	autumn2012	SEW	SEW08	beech natural	Trenching	soil	18:1ω9c	9.55
BE-Trenching	autumn2012	SEW	SEW08	beech natural	Trenching	soil	18:2ω6	3.2
BE-Trenching	autumn2012	SEW	SEW08	beech natural	Trenching	soil	20:0	1.51
BE-Trenching	autumn2012	SEW	SEW08	beech natural	Trenching	soil	20:4ω6	0
BE-Trenching	autumn2012	SEW	SEW08	beech natural	Trenching	soil	22:0	5.81
BE-Trenching	autumn2012	SEW	SEW08	beech natural	Trenching	soil	23:0	0.7
BE-Trenching	autumn2012	SEW	SEW08	beech natural	Trenching	soil	24:0	2.24
BE-Trenching	autumn2012	SEW	SEW08	beech natural	Trenching	soil	2-OH 10:0	0.51
BE-Trenching	autumn2012	SEW	SEW08	beech natural	Trenching	soil	2-OH 12:0	0.34
BE-Trenching	autumn2012	SEW	SEW08	beech natural	Trenching	soil	a15:0	7.62
BE-Trenching	autumn2012	SEW	SEW08	beech natural	Trenching	soil	cy17:0	5.09
BE-Trenching	autumn2012	SEW	SEW08	beech natural	Trenching	soil	cy19:0	0
BE-Trenching	autumn2012	SEW	SEW08	beech natural	Trenching	soil	i15:0	19.85
BE-Trenching	autumn2012	SEW	SEW08	beech natural	Trenching	soil	i16:0	9.23
BE-Trenching	autumn2012	SEW	SEW08	beech natural	Trenching	soil	i17:0	2.93
BE-Trenching	autumn2012	SEW	SEW08	beech natural	Trenching	soil	Gram-negative	5.94
BE-Trenching	autumn2012	SEW	SEW08	beech natural	Trenching	soil	Gram-positive	39.63
BE-Trenching	autumn2012	SEW	SEW08	beech natural	Trenching	soil	bacterial	61.5
BE-Trenching	autumn2012	SEW	SEW08	beech natural	Trenching	soil	fungal-to-bacteria	0.05
BE-Trenching	autumn2012	SEW	SEW08	beech natural	Trenching	soil	fungal-to-plant	0.34
BE-Trenching	autumn2012	SEW	SEW08	beech natural	Trenching	soil	sum of PLFA	113.09
BE-Trenching	autumn2012	SEW	SEW08	beech natural	Trenching	soil	cy-to-pre	0.32
BE-Trenching	autumn2012	SEW	SEW08	beech natural	Trenching	soil	sat-to-mono	3.31
BE-Trenching	autumn2012	SEW	SEW09	beech natural	Control	soil	10:0	2.09
BE-Trenching	autumn2012	SEW	SEW09	beech natural	Control	soil	11:0	0.02
BE-Trenching	autumn2012	SEW	SEW09	beech natural	Control	soil	12:0	0.74
BE-Trenching	autumn2012	SEW	SEW09	beech natural	Control	soil	13:0	0.03
BE-Trenching	autumn2012	SEW	SEW09	beech natural	Control	soil	14:0	2.47
BE-Trenching	autumn2012	SEW	SEW09	beech natural	Control	soil	15:0	1.14
BE-Trenching	autumn2012	SEW	SEW09	beech natural	Control	soil	16:0	22.05
BE-Trenching	autumn2012	SEW	SEW09	beech natural	Control	soil	16:1ω7	12.64
BE-Trenching	autumn2012	SEW	SEW09	beech natural	Control	soil	17:0	1.11
BE-Trenching	autumn2012	SEW	SEW09	beech natural	Control	soil	18:0	4.17
BE-Trenching	autumn2012	SEW	SEW09	beech natural	Control	soil	18:1ω7	11.61
BE-Trenching	autumn2012	SEW	SEW09	beech natural	Control	soil	18:1ω9c	12.24
BE-Trenching	autumn2012	SEW	SEW09	beech natural	Control	soil	18:2ω6	4.14
BE-Trenching	autumn2012	SEW	SEW09	beech natural	Control	soil	20:0	0.87
BE-Trenching	autumn2012	SEW	SEW09	beech natural	Control	soil	20:4ω6	0.19
BE-Trenching	autumn2012	SEW	SEW09	beech natural	Control	soil	22:0	3.09
BE-Trenching	autumn2012	SEW	SEW09	beech natural	Control	soil	23:0	0.89
BE-Trenching	autumn2012	SEW	SEW09	beech natural	Control	soil	24:0	1.38
BE-Trenching	autumn2012	SEW	SEW09	beech natural	Control	soil	2-OH 10:0	0.75
BE-Trenching	autumn2012	SEW	SEW09	beech natural	Control	soil	2-OH 12:0	0.26
BE-Trenching	autumn2012	SEW	SEW09	beech natural	Control	soil	a15:0	9.7
BE-Trenching	autumn2012	SEW	SEW09	beech natural	Control	soil	cy17:0	4.04
BE-Trenching	autumn2012	SEW	SEW09	beech natural	Control	soil	cy19:0	21.16
BE-Trenching	autumn2012	SEW	SEW09	beech natural	Control	soil	i15:0	21.11
BE-Trenching	autumn2012	SEW	SEW09	beech natural	Control	soil	i16:0	9.8
BE-Trenching	autumn2012	SEW	SEW09	beech natural	Control	soil	i17:0	3.02
BE-Trenching	autumn2012	SEW	SEW09	beech natural	Control	soil	Gram-negative	26.21
BE-Trenching	autumn2012	SEW	SEW09	beech natural	Control	soil	Gram-positive	43.62
BE-Trenching	autumn2012	SEW	SEW09	beech natural	Control	soil	bacterial	94.08
BE-Trenching	autumn2012	SEW	SEW09	beech natural	Control	soil	fungal-to-bacteria	0.04
BE-Trenching	autumn2012	SEW	SEW09	beech natural	Control	soil	fungal-to-plant	0.34
BE-Trenching	autumn2012	SEW	SEW09	beech natural	Control	soil	sum of PLFA	150.7
BE-Trenching	autumn2012	SEW	SEW09	beech natural	Control	soil	cy-to-pre	1.04
BE-Trenching	autumn2012	SEW	SEW09	beech natural	Control	soil	sat-to-mono	3.01
BE-Trenching	autumn2012	SEW	SEW09	beech natural	Trenching	soil	10:0	0
BE-Trenching	autumn2012	SEW	SEW09	beech natural	Trenching	soil	11:0	0
BE-Trenching	autumn2012	SEW	SEW09	beech natural	Trenching	soil	12:0	0.1
BE-Trenching	autumn2012	SEW	SEW09	beech natural	Trenching	soil	13:0	0
BE-Trenching	autumn2012	SEW	SEW09	beech natural	Trenching	soil	14:0	2.89
BE-Trenching	autumn2012	SEW	SEW09	beech natural	Trenching	soil	15:0	1.4
BE-Trenching	autumn2012	SEW	SEW09	beech natural	Trenching	soil	16:0	25.3
BE-Trenching	autumn2012	SEW	SEW09	beech natural	Trenching	soil	16:1ω7	12.83
BE-Trenching	autumn2012	SEW	SEW09	beech natural	Trenching	soil	17:0	1.36
BE-Trenching	autumn2012	SEW	SEW09	beech natural	Trenching	soil	18:0	3.99
BE-Trenching	autumn2012	SEW	SEW09	beech natural	Trenching	soil	18:1ω7	14.52
BE-Trenching	autumn2012	SEW	SEW09	beech natural	Trenching	soil	18:1ω9c	13.13
BE-Trenching	autumn2012	SEW	SEW09	beech natural	Trenching	soil	18:2ω6	3.2
BE-Trenching	autumn2012	SEW	SEW09	beech natural	Trenching	soil	20:0	0.66
BE-Trenching	autumn2012	SEW	SEW09	beech natural	Trenching	soil	20:4ω6	0
BE-Trenching	autumn2012	SEW	SEW09	beech natural	Trenching	soil	22:0	2.94
BE-Trenching	autumn2012	SEW	SEW09	beech natural	Trenching	soil	23:0	1.36
BE-Trenching	autumn2012	SEW	SEW09	beech natural	Trenching	soil	24:0	1.34
BE-Trenching	autumn2012	SEW	SEW09	beech natural	Trenching	soil	2-OH 10:0	0.74
BE-Trenching	autumn2012	SEW	SEW09	beech natural	Trenching	soil	2-OH 12:0	0.48
BE-Trenching	autumn2012	SEW	SEW09	beech natural	Trenching	soil	a15:0	12.78
BE-Trenching	autumn2012	SEW	SEW09	beech natural	Trenching	soil	cy17:0	5.17
BE-Trenching	autumn2012	SEW	SEW09	beech natural	Trenching	soil	cy19:0	22.74
BE-Trenching	autumn2012	SEW	SEW09	beech natural	Trenching	soil	i15:0	25.43
BE-Trenching	autumn2012	SEW	SEW09	beech natural	Trenching	soil	i16:0	12.29
BE-Trenching	autumn2012	SEW	SEW09	beech natural	Trenching	soil	i17:0	4.7
BE-Trenching	autumn2012	SEW	SEW09	beech natural	Trenching	soil	Gram-negative	29.13
BE-Trenching	autumn2012	SEW	SEW09	beech natural	Trenching	soil	Gram-positive	55.2
BE-Trenching	autumn2012	SEW	SEW09	beech natural	Trenching	soil	bacterial	111.68
BE-Trenching	autumn2012	SEW	SEW09	beech natural	Trenching	soil	fungal-to-bacteria	0.03
BE-Trenching	autumn2012	SEW	SEW09	beech natural	Trenching	soil	fungal-to-plant	0.24
BE-Trenching	autumn2012	SEW	SEW09	beech natural	Trenching	soil	sum of PLFA	169.36
BE-Trenching	autumn2012	SEW	SEW09	beech natural	Trenching	soil	cy-to-pre	1.02
BE-Trenching	autumn2012	SEW	SEW09	beech natural	Trenching	soil	sat-to-mono	3.1
BE-Trenching	autumn2012	SEW	SEW35	beech old	Trenching	soil	10:0	0.07
BE-Trenching	autumn2012	SEW	SEW35	beech old	Trenching	soil	11:0	0
BE-Trenching	autumn2012	SEW	SEW35	beech old	Trenching	soil	12:0	0.1
BE-Trenching	autumn2012	SEW	SEW35	beech old	Trenching	soil	13:0	0
BE-Trenching	autumn2012	SEW	SEW35	beech old	Trenching	soil	14:0	1.3
BE-Trenching	autumn2012	SEW	SEW35	beech old	Trenching	soil	15:0	0.54
BE-Trenching	autumn2012	SEW	SEW35	beech old	Trenching	soil	16:0	12.29
BE-Trenching	autumn2012	SEW	SEW35	beech old	Trenching	soil	16:1ω7	6.46
BE-Trenching	autumn2012	SEW	SEW35	beech old	Trenching	soil	17:0	0.26
BE-Trenching	autumn2012	SEW	SEW35	beech old	Trenching	soil	18:0	2.19
BE-Trenching	autumn2012	SEW	SEW35	beech old	Trenching	soil	18:1ω7	10.2
BE-Trenching	autumn2012	SEW	SEW35	beech old	Trenching	soil	18:1ω9c	7.03
BE-Trenching	autumn2012	SEW	SEW35	beech old	Trenching	soil	18:2ω6	0.92
BE-Trenching	autumn2012	SEW	SEW35	beech old	Trenching	soil	20:0	0.8
BE-Trenching	autumn2012	SEW	SEW35	beech old	Trenching	soil	20:4ω6	0
BE-Trenching	autumn2012	SEW	SEW35	beech old	Trenching	soil	22:0	2.96
BE-Trenching	autumn2012	SEW	SEW35	beech old	Trenching	soil	23:0	0.54
BE-Trenching	autumn2012	SEW	SEW35	beech old	Trenching	soil	24:0	1.32
BE-Trenching	autumn2012	SEW	SEW35	beech old	Trenching	soil	2-OH 10:0	0.48
BE-Trenching	autumn2012	SEW	SEW35	beech old	Trenching	soil	2-OH 12:0	0.11
BE-Trenching	autumn2012	SEW	SEW35	beech old	Trenching	soil	a15:0	5.22
BE-Trenching	autumn2012	SEW	SEW35	beech old	Trenching	soil	cy17:0	2.38
BE-Trenching	autumn2012	SEW	SEW35	beech old	Trenching	soil	cy19:0	12.93
BE-Trenching	autumn2012	SEW	SEW35	beech old	Trenching	soil	i15:0	9.87
BE-Trenching	autumn2012	SEW	SEW35	beech old	Trenching	soil	i16:0	3.69
BE-Trenching	autumn2012	SEW	SEW35	beech old	Trenching	soil	i17:0	2.2
BE-Trenching	autumn2012	SEW	SEW35	beech old	Trenching	soil	Gram-negative	15.89
BE-Trenching	autumn2012	SEW	SEW35	beech old	Trenching	soil	Gram-positive	20.98
BE-Trenching	autumn2012	SEW	SEW35	beech old	Trenching	soil	bacterial	53.53
BE-Trenching	autumn2012	SEW	SEW35	beech old	Trenching	soil	fungal-to-bacteria	0.02
BE-Trenching	autumn2012	SEW	SEW35	beech old	Trenching	soil	fungal-to-plant	0.13
BE-Trenching	autumn2012	SEW	SEW35	beech old	Trenching	soil	sum of PLFA	83.86
BE-Trenching	autumn2012	SEW	SEW35	beech old	Trenching	soil	cy-to-pre	0.92
BE-Trenching	autumn2012	SEW	SEW35	beech old	Trenching	soil	sat-to-mono	2.5
BE-Trenching	autumn2012	SEW	SEW41	beech young	Control	soil	10:0	1.5
BE-Trenching	autumn2012	SEW	SEW41	beech young	Control	soil	11:0	0.06
BE-Trenching	autumn2012	SEW	SEW41	beech young	Control	soil	12:0	0.58
BE-Trenching	autumn2012	SEW	SEW41	beech young	Control	soil	13:0	0.07
BE-Trenching	autumn2012	SEW	SEW41	beech young	Control	soil	14:0	2.15
BE-Trenching	autumn2012	SEW	SEW41	beech young	Control	soil	15:0	1.39
BE-Trenching	autumn2012	SEW	SEW41	beech young	Control	soil	16:0	18.68
BE-Trenching	autumn2012	SEW	SEW41	beech young	Control	soil	16:1ω7	9.31
BE-Trenching	autumn2012	SEW	SEW41	beech young	Control	soil	17:0	1.42
BE-Trenching	autumn2012	SEW	SEW41	beech young	Control	soil	18:0	4.15
BE-Trenching	autumn2012	SEW	SEW41	beech young	Control	soil	18:1ω7	19.84
BE-Trenching	autumn2012	SEW	SEW41	beech young	Control	soil	18:1ω9c	14.63
BE-Trenching	autumn2012	SEW	SEW41	beech young	Control	soil	18:2ω6	4.04
BE-Trenching	autumn2012	SEW	SEW41	beech young	Control	soil	20:0	1.37
BE-Trenching	autumn2012	SEW	SEW41	beech young	Control	soil	20:4ω6	4.08
BE-Trenching	autumn2012	SEW	SEW41	beech young	Control	soil	22:0	5.62
BE-Trenching	autumn2012	SEW	SEW41	beech young	Control	soil	23:0	0.89
BE-Trenching	autumn2012	SEW	SEW41	beech young	Control	soil	24:0	1.62
BE-Trenching	autumn2012	SEW	SEW41	beech young	Control	soil	2-OH 10:0	0.71
BE-Trenching	autumn2012	SEW	SEW41	beech young	Control	soil	2-OH 12:0	0.34
BE-Trenching	autumn2012	SEW	SEW41	beech young	Control	soil	a15:0	5.79
BE-Trenching	autumn2012	SEW	SEW41	beech young	Control	soil	cy17:0	3.09
BE-Trenching	autumn2012	SEW	SEW41	beech young	Control	soil	cy19:0	19.23
BE-Trenching	autumn2012	SEW	SEW41	beech young	Control	soil	i15:0	15.57
BE-Trenching	autumn2012	SEW	SEW41	beech young	Control	soil	i16:0	9.25
BE-Trenching	autumn2012	SEW	SEW41	beech young	Control	soil	i17:0	3
BE-Trenching	autumn2012	SEW	SEW41	beech young	Control	soil	Gram-negative	23.39
BE-Trenching	autumn2012	SEW	SEW41	beech young	Control	soil	Gram-positive	33.61
BE-Trenching	autumn2012	SEW	SEW41	beech young	Control	soil	bacterial	86.15
BE-Trenching	autumn2012	SEW	SEW41	beech young	Control	soil	fungal-to-bacteria	0.05
BE-Trenching	autumn2012	SEW	SEW41	beech young	Control	soil	fungal-to-plant	0.28
BE-Trenching	autumn2012	SEW	SEW41	beech young	Control	soil	sum of PLFA	148.41
BE-Trenching	autumn2012	SEW	SEW41	beech young	Control	soil	cy-to-pre	0.77
BE-Trenching	autumn2012	SEW	SEW41	beech young	Control	soil	sat-to-mono	2.2
BE-Trenching	autumn2012	SEW	SEW48	beech natural	Trenching	soil	10:0	1.44
BE-Trenching	autumn2012	SEW	SEW48	beech natural	Trenching	soil	11:0	0.04
BE-Trenching	autumn2012	SEW	SEW48	beech natural	Trenching	soil	12:0	0.63
BE-Trenching	autumn2012	SEW	SEW48	beech natural	Trenching	soil	13:0	0.04
BE-Trenching	autumn2012	SEW	SEW48	beech natural	Trenching	soil	14:0	1.72
BE-Trenching	autumn2012	SEW	SEW48	beech natural	Trenching	soil	15:0	0.97
BE-Trenching	autumn2012	SEW	SEW48	beech natural	Trenching	soil	16:0	15.19
BE-Trenching	autumn2012	SEW	SEW48	beech natural	Trenching	soil	16:1ω7	5.97
BE-Trenching	autumn2012	SEW	SEW48	beech natural	Trenching	soil	17:0	0.86
BE-Trenching	autumn2012	SEW	SEW48	beech natural	Trenching	soil	18:0	2.81
BE-Trenching	autumn2012	SEW	SEW48	beech natural	Trenching	soil	18:1ω7	4.91
BE-Trenching	autumn2012	SEW	SEW48	beech natural	Trenching	soil	18:1ω9c	6.98
BE-Trenching	autumn2012	SEW	SEW48	beech natural	Trenching	soil	18:2ω6	1.87
BE-Trenching	autumn2012	SEW	SEW48	beech natural	Trenching	soil	20:0	1.69
BE-Trenching	autumn2012	SEW	SEW48	beech natural	Trenching	soil	20:4ω6	0
BE-Trenching	autumn2012	SEW	SEW48	beech natural	Trenching	soil	22:0	4.78
BE-Trenching	autumn2012	SEW	SEW48	beech natural	Trenching	soil	23:0	0.68
BE-Trenching	autumn2012	SEW	SEW48	beech natural	Trenching	soil	24:0	1.88
BE-Trenching	autumn2012	SEW	SEW48	beech natural	Trenching	soil	2-OH 10:0	0.51
BE-Trenching	autumn2012	SEW	SEW48	beech natural	Trenching	soil	2-OH 12:0	0.23
BE-Trenching	autumn2012	SEW	SEW48	beech natural	Trenching	soil	a15:0	4.87
BE-Trenching	autumn2012	SEW	SEW48	beech natural	Trenching	soil	cy17:0	3.1
BE-Trenching	autumn2012	SEW	SEW48	beech natural	Trenching	soil	cy19:0	15.29
BE-Trenching	autumn2012	SEW	SEW48	beech natural	Trenching	soil	i15:0	11.53
BE-Trenching	autumn2012	SEW	SEW48	beech natural	Trenching	soil	i16:0	7.69
BE-Trenching	autumn2012	SEW	SEW48	beech natural	Trenching	soil	i17:0	1.86
BE-Trenching	autumn2012	SEW	SEW48	beech natural	Trenching	soil	Gram-negative	19.13
BE-Trenching	autumn2012	SEW	SEW48	beech natural	Trenching	soil	Gram-positive	25.95
BE-Trenching	autumn2012	SEW	SEW48	beech natural	Trenching	soil	bacterial	55.96
BE-Trenching	autumn2012	SEW	SEW48	beech natural	Trenching	soil	fungal-to-bacteria	0.03
BE-Trenching	autumn2012	SEW	SEW48	beech natural	Trenching	soil	fungal-to-plant	0.27
BE-Trenching	autumn2012	SEW	SEW48	beech natural	Trenching	soil	sum of PLFA	97.53
BE-Trenching	autumn2012	SEW	SEW48	beech natural	Trenching	soil	cy-to-pre	1.69
BE-Trenching	autumn2012	SEW	SEW48	beech natural	Trenching	soil	sat-to-mono	4.36
BE-Trenching	autumn2012	HEW	HEW11	beech natural	Trenching	soil	10:0	2.01
BE-Trenching	autumn2012	HEW	HEW11	beech natural	Trenching	soil	11:0	0.05
BE-Trenching	autumn2012	HEW	HEW11	beech natural	Trenching	soil	12:0	0.79
BE-Trenching	autumn2012	HEW	HEW11	beech natural	Trenching	soil	13:0	0.12
BE-Trenching	autumn2012	HEW	HEW11	beech natural	Trenching	soil	14:0	2.62
BE-Trenching	autumn2012	HEW	HEW11	beech natural	Trenching	soil	15:0	1.32
BE-Trenching	autumn2012	HEW	HEW11	beech natural	Trenching	soil	16:0	27.48
BE-Trenching	autumn2012	HEW	HEW11	beech natural	Trenching	soil	16:1ω7	11.89
BE-Trenching	autumn2012	HEW	HEW11	beech natural	Trenching	soil	17:0	0.93
BE-Trenching	autumn2012	HEW	HEW11	beech natural	Trenching	soil	18:0	4.89
BE-Trenching	autumn2012	HEW	HEW11	beech natural	Trenching	soil	18:1ω7	24.98
BE-Trenching	autumn2012	HEW	HEW11	beech natural	Trenching	soil	18:1ω9c	17.1
BE-Trenching	autumn2012	HEW	HEW11	beech natural	Trenching	soil	18:2ω6	3.14
BE-Trenching	autumn2012	HEW	HEW11	beech natural	Trenching	soil	20:0	1.47
BE-Trenching	autumn2012	HEW	HEW11	beech natural	Trenching	soil	20:4ω6	0
BE-Trenching	autumn2012	HEW	HEW11	beech natural	Trenching	soil	22:0	3.85
BE-Trenching	autumn2012	HEW	HEW11	beech natural	Trenching	soil	23:0	0.67
BE-Trenching	autumn2012	HEW	HEW11	beech natural	Trenching	soil	24:0	1.85
BE-Trenching	autumn2012	HEW	HEW11	beech natural	Trenching	soil	2-OH 10:0	1.02
BE-Trenching	autumn2012	HEW	HEW11	beech natural	Trenching	soil	2-OH 12:0	0.22
BE-Trenching	autumn2012	HEW	HEW11	beech natural	Trenching	soil	a15:0	16.96
BE-Trenching	autumn2012	HEW	HEW11	beech natural	Trenching	soil	cy17:0	6.7
BE-Trenching	autumn2012	HEW	HEW11	beech natural	Trenching	soil	cy19:0	0
BE-Trenching	autumn2012	HEW	HEW11	beech natural	Trenching	soil	i15:0	19.61
BE-Trenching	autumn2012	HEW	HEW11	beech natural	Trenching	soil	i16:0	8.56
BE-Trenching	autumn2012	HEW	HEW11	beech natural	Trenching	soil	i17:0	4.49
BE-Trenching	autumn2012	HEW	HEW11	beech natural	Trenching	soil	Gram-negative	7.94
BE-Trenching	autumn2012	HEW	HEW11	beech natural	Trenching	soil	Gram-positive	49.62
BE-Trenching	autumn2012	HEW	HEW11	beech natural	Trenching	soil	bacterial	94.43
BE-Trenching	autumn2012	HEW	HEW11	beech natural	Trenching	soil	fungal-to-bacteria	0.03
BE-Trenching	autumn2012	HEW	HEW11	beech natural	Trenching	soil	fungal-to-plant	0.18
BE-Trenching	autumn2012	HEW	HEW11	beech natural	Trenching	soil	sum of PLFA	162.7
BE-Trenching	autumn2012	HEW	HEW11	beech natural	Trenching	soil	cy-to-pre	0.18
BE-Trenching	autumn2012	HEW	HEW11	beech natural	Trenching	soil	sat-to-mono	1.96
BE-Trenching	autumn2012	SEW	SEW01	Conif	Control	soil	10:0	1.02
BE-Trenching	autumn2012	SEW	SEW01	Conif	Control	soil	11:0	0.02
BE-Trenching	autumn2012	SEW	SEW01	Conif	Control	soil	12:0	0.68
BE-Trenching	autumn2012	SEW	SEW01	Conif	Control	soil	13:0	0.08
BE-Trenching	autumn2012	SEW	SEW01	Conif	Control	soil	14:0	2.15
BE-Trenching	autumn2012	SEW	SEW01	Conif	Control	soil	15:0	0.9
BE-Trenching	autumn2012	SEW	SEW01	Conif	Control	soil	16:0	11.52
BE-Trenching	autumn2012	SEW	SEW01	Conif	Control	soil	16:1ω7	3.3
BE-Trenching	autumn2012	SEW	SEW01	Conif	Control	soil	17:0	0.63
BE-Trenching	autumn2012	SEW	SEW01	Conif	Control	soil	18:0	2.15
BE-Trenching	autumn2012	SEW	SEW01	Conif	Control	soil	18:1ω7	3.22
BE-Trenching	autumn2012	SEW	SEW01	Conif	Control	soil	18:1ω9c	4.99
BE-Trenching	autumn2012	SEW	SEW01	Conif	Control	soil	18:2ω6	2.19
BE-Trenching	autumn2012	SEW	SEW01	Conif	Control	soil	20:0	2.52
BE-Trenching	autumn2012	SEW	SEW01	Conif	Control	soil	20:4ω6	0
BE-Trenching	autumn2012	SEW	SEW01	Conif	Control	soil	22:0	3.78
BE-Trenching	autumn2012	SEW	SEW01	Conif	Control	soil	23:0	0.5
BE-Trenching	autumn2012	SEW	SEW01	Conif	Control	soil	24:0	1.63
BE-Trenching	autumn2012	SEW	SEW01	Conif	Control	soil	2-OH 10:0	0.46
BE-Trenching	autumn2012	SEW	SEW01	Conif	Control	soil	2-OH 12:0	0.18
BE-Trenching	autumn2012	SEW	SEW01	Conif	Control	soil	a15:0	2.78
BE-Trenching	autumn2012	SEW	SEW01	Conif	Control	soil	cy17:0	2.41
BE-Trenching	autumn2012	SEW	SEW01	Conif	Control	soil	cy19:0	0
BE-Trenching	autumn2012	SEW	SEW01	Conif	Control	soil	i15:0	8.44
BE-Trenching	autumn2012	SEW	SEW01	Conif	Control	soil	i16:0	4.43
BE-Trenching	autumn2012	SEW	SEW01	Conif	Control	soil	i17:0	1.43
BE-Trenching	autumn2012	SEW	SEW01	Conif	Control	soil	Gram-negative	3.04
BE-Trenching	autumn2012	SEW	SEW01	Conif	Control	soil	Gram-positive	17.09
BE-Trenching	autumn2012	SEW	SEW01	Conif	Control	soil	bacterial	26.65
BE-Trenching	autumn2012	SEW	SEW01	Conif	Control	soil	fungal-to-bacteria	0.08
BE-Trenching	autumn2012	SEW	SEW01	Conif	Control	soil	fungal-to-plant	0.44
BE-Trenching	autumn2012	SEW	SEW01	Conif	Control	soil	sum of PLFA	61.4
BE-Trenching	autumn2012	SEW	SEW01	Conif	Control	soil	cy-to-pre	0.37
BE-Trenching	autumn2012	SEW	SEW01	Conif	Control	soil	sat-to-mono	4.14
BE-Trenching	autumn2012	SEW	SEW02	Conif	Control	soil	10:0	1.62
BE-Trenching	autumn2012	SEW	SEW02	Conif	Control	soil	11:0	0.07
BE-Trenching	autumn2012	SEW	SEW02	Conif	Control	soil	12:0	1.31
BE-Trenching	autumn2012	SEW	SEW02	Conif	Control	soil	13:0	0.1
BE-Trenching	autumn2012	SEW	SEW02	Conif	Control	soil	14:0	3.43
BE-Trenching	autumn2012	SEW	SEW02	Conif	Control	soil	15:0	1.29
BE-Trenching	autumn2012	SEW	SEW02	Conif	Control	soil	16:0	20.79
BE-Trenching	autumn2012	SEW	SEW02	Conif	Control	soil	16:1ω7	6.01
BE-Trenching	autumn2012	SEW	SEW02	Conif	Control	soil	17:0	0.86
BE-Trenching	autumn2012	SEW	SEW02	Conif	Control	soil	18:0	3.48
BE-Trenching	autumn2012	SEW	SEW02	Conif	Control	soil	18:1ω7	3.96
BE-Trenching	autumn2012	SEW	SEW02	Conif	Control	soil	18:1ω9c	6.97
BE-Trenching	autumn2012	SEW	SEW02	Conif	Control	soil	18:2ω6	2.17
BE-Trenching	autumn2012	SEW	SEW02	Conif	Control	soil	20:0	1.64
BE-Trenching	autumn2012	SEW	SEW02	Conif	Control	soil	20:4ω6	0
BE-Trenching	autumn2012	SEW	SEW02	Conif	Control	soil	22:0	7.72
BE-Trenching	autumn2012	SEW	SEW02	Conif	Control	soil	23:0	1
BE-Trenching	autumn2012	SEW	SEW02	Conif	Control	soil	24:0	1.82
BE-Trenching	autumn2012	SEW	SEW02	Conif	Control	soil	2-OH 10:0	0.7
BE-Trenching	autumn2012	SEW	SEW02	Conif	Control	soil	2-OH 12:0	0.18
BE-Trenching	autumn2012	SEW	SEW02	Conif	Control	soil	a15:0	4.98
BE-Trenching	autumn2012	SEW	SEW02	Conif	Control	soil	cy17:0	4.53
BE-Trenching	autumn2012	SEW	SEW02	Conif	Control	soil	cy19:0	16.17
BE-Trenching	autumn2012	SEW	SEW02	Conif	Control	soil	i15:0	13.74
BE-Trenching	autumn2012	SEW	SEW02	Conif	Control	soil	i16:0	8.51
BE-Trenching	autumn2012	SEW	SEW02	Conif	Control	soil	i17:0	2.01
BE-Trenching	autumn2012	SEW	SEW02	Conif	Control	soil	Gram-negative	21.58
BE-Trenching	autumn2012	SEW	SEW02	Conif	Control	soil	Gram-positive	29.23
BE-Trenching	autumn2012	SEW	SEW02	Conif	Control	soil	bacterial	60.78
BE-Trenching	autumn2012	SEW	SEW02	Conif	Control	soil	fungal-to-bacteria	0.04
BE-Trenching	autumn2012	SEW	SEW02	Conif	Control	soil	fungal-to-plant	0.31
BE-Trenching	autumn2012	SEW	SEW02	Conif	Control	soil	sum of PLFA	115.06
BE-Trenching	autumn2012	SEW	SEW02	Conif	Control	soil	cy-to-pre	2.08
BE-Trenching	autumn2012	SEW	SEW02	Conif	Control	soil	sat-to-mono	5.66
BE-Trenching	autumn2012	SEW	SEW02	Conif	Trenching	soil	10:0	1.28
BE-Trenching	autumn2012	SEW	SEW02	Conif	Trenching	soil	11:0	0.07
BE-Trenching	autumn2012	SEW	SEW02	Conif	Trenching	soil	12:0	1.29
BE-Trenching	autumn2012	SEW	SEW02	Conif	Trenching	soil	13:0	0.09
BE-Trenching	autumn2012	SEW	SEW02	Conif	Trenching	soil	14:0	4.09
BE-Trenching	autumn2012	SEW	SEW02	Conif	Trenching	soil	15:0	1.81
BE-Trenching	autumn2012	SEW	SEW02	Conif	Trenching	soil	16:0	27.32
BE-Trenching	autumn2012	SEW	SEW02	Conif	Trenching	soil	16:1ω7	8.42
BE-Trenching	autumn2012	SEW	SEW02	Conif	Trenching	soil	17:0	1.69
BE-Trenching	autumn2012	SEW	SEW02	Conif	Trenching	soil	18:0	4.66
BE-Trenching	autumn2012	SEW	SEW02	Conif	Trenching	soil	18:1ω7	8.67
BE-Trenching	autumn2012	SEW	SEW02	Conif	Trenching	soil	18:1ω9c	11.14
BE-Trenching	autumn2012	SEW	SEW02	Conif	Trenching	soil	18:2ω6	3.8
BE-Trenching	autumn2012	SEW	SEW02	Conif	Trenching	soil	20:0	5.16
BE-Trenching	autumn2012	SEW	SEW02	Conif	Trenching	soil	20:4ω6	0
BE-Trenching	autumn2012	SEW	SEW02	Conif	Trenching	soil	22:0	10.34
BE-Trenching	autumn2012	SEW	SEW02	Conif	Trenching	soil	23:0	1.71
BE-Trenching	autumn2012	SEW	SEW02	Conif	Trenching	soil	24:0	3.64
BE-Trenching	autumn2012	SEW	SEW02	Conif	Trenching	soil	2-OH 10:0	0.97
BE-Trenching	autumn2012	SEW	SEW02	Conif	Trenching	soil	2-OH 12:0	0.22
BE-Trenching	autumn2012	SEW	SEW02	Conif	Trenching	soil	a15:0	5.81
BE-Trenching	autumn2012	SEW	SEW02	Conif	Trenching	soil	cy17:0	5.63
BE-Trenching	autumn2012	SEW	SEW02	Conif	Trenching	soil	cy19:0	22.66
BE-Trenching	autumn2012	SEW	SEW02	Conif	Trenching	soil	i15:0	18.64
BE-Trenching	autumn2012	SEW	SEW02	Conif	Trenching	soil	i16:0	10.3
BE-Trenching	autumn2012	SEW	SEW02	Conif	Trenching	soil	i17:0	2.88
BE-Trenching	autumn2012	SEW	SEW02	Conif	Trenching	soil	Gram-negative	29.49
BE-Trenching	autumn2012	SEW	SEW02	Conif	Trenching	soil	Gram-positive	37.63
BE-Trenching	autumn2012	SEW	SEW02	Conif	Trenching	soil	bacterial	84.21
BE-Trenching	autumn2012	SEW	SEW02	Conif	Trenching	soil	fungal-to-bacteria	0.05
BE-Trenching	autumn2012	SEW	SEW02	Conif	Trenching	soil	fungal-to-plant	0.34
BE-Trenching	autumn2012	SEW	SEW02	Conif	Trenching	soil	sum of PLFA	162.3
BE-Trenching	autumn2012	SEW	SEW02	Conif	Trenching	soil	cy-to-pre	1.66
BE-Trenching	autumn2012	SEW	SEW02	Conif	Trenching	soil	sat-to-mono	4.61
BE-Trenching	autumn2012	SEW	SEW04	beech young	Control	soil	10:0	1.96
BE-Trenching	autumn2012	SEW	SEW04	beech young	Control	soil	11:0	0.08
BE-Trenching	autumn2012	SEW	SEW04	beech young	Control	soil	12:0	1.33
BE-Trenching	autumn2012	SEW	SEW04	beech young	Control	soil	13:0	0.16
BE-Trenching	autumn2012	SEW	SEW04	beech young	Control	soil	14:0	3.95
BE-Trenching	autumn2012	SEW	SEW04	beech young	Control	soil	15:0	1.53
BE-Trenching	autumn2012	SEW	SEW04	beech young	Control	soil	16:0	17.15
BE-Trenching	autumn2012	SEW	SEW04	beech young	Control	soil	16:1ω7	5.27
BE-Trenching	autumn2012	SEW	SEW04	beech young	Control	soil	17:0	0.9
BE-Trenching	autumn2012	SEW	SEW04	beech young	Control	soil	18:0	2.86
BE-Trenching	autumn2012	SEW	SEW04	beech young	Control	soil	18:1ω7	4.25
BE-Trenching	autumn2012	SEW	SEW04	beech young	Control	soil	18:1ω9c	6.09
BE-Trenching	autumn2012	SEW	SEW04	beech young	Control	soil	18:2ω6	1.52
BE-Trenching	autumn2012	SEW	SEW04	beech young	Control	soil	20:0	3.74
BE-Trenching	autumn2012	SEW	SEW04	beech young	Control	soil	20:4ω6	0
BE-Trenching	autumn2012	SEW	SEW04	beech young	Control	soil	22:0	6.91
BE-Trenching	autumn2012	SEW	SEW04	beech young	Control	soil	23:0	1.07
BE-Trenching	autumn2012	SEW	SEW04	beech young	Control	soil	24:0	2.85
BE-Trenching	autumn2012	SEW	SEW04	beech young	Control	soil	2-OH 10:0	0.66
BE-Trenching	autumn2012	SEW	SEW04	beech young	Control	soil	2-OH 12:0	0.29
BE-Trenching	autumn2012	SEW	SEW04	beech young	Control	soil	a15:0	4.56
BE-Trenching	autumn2012	SEW	SEW04	beech young	Control	soil	cy17:0	3.26
BE-Trenching	autumn2012	SEW	SEW04	beech young	Control	soil	cy19:0	17.82
BE-Trenching	autumn2012	SEW	SEW04	beech young	Control	soil	i15:0	12.94
BE-Trenching	autumn2012	SEW	SEW04	beech young	Control	soil	i16:0	11.34
BE-Trenching	autumn2012	SEW	SEW04	beech young	Control	soil	i17:0	1.84
BE-Trenching	autumn2012	SEW	SEW04	beech young	Control	soil	Gram-negative	22.04
BE-Trenching	autumn2012	SEW	SEW04	beech young	Control	soil	Gram-positive	30.68
BE-Trenching	autumn2012	SEW	SEW04	beech young	Control	soil	bacterial	62.24
BE-Trenching	autumn2012	SEW	SEW04	beech young	Control	soil	fungal-to-bacteria	0.02
BE-Trenching	autumn2012	SEW	SEW04	beech young	Control	soil	fungal-to-plant	0.25
BE-Trenching	autumn2012	SEW	SEW04	beech young	Control	soil	sum of PLFA	114.33
BE-Trenching	autumn2012	SEW	SEW04	beech young	Control	soil	cy-to-pre	2.21
BE-Trenching	autumn2012	SEW	SEW04	beech young	Control	soil	sat-to-mono	6.22
BE-Trenching	autumn2012	SEW	SEW04	beech young	Trenching	soil	10:0	1.48
BE-Trenching	autumn2012	SEW	SEW04	beech young	Trenching	soil	11:0	0.06
BE-Trenching	autumn2012	SEW	SEW04	beech young	Trenching	soil	12:0	1.24
BE-Trenching	autumn2012	SEW	SEW04	beech young	Trenching	soil	13:0	0.1
BE-Trenching	autumn2012	SEW	SEW04	beech young	Trenching	soil	14:0	2.94
BE-Trenching	autumn2012	SEW	SEW04	beech young	Trenching	soil	15:0	1.15
BE-Trenching	autumn2012	SEW	SEW04	beech young	Trenching	soil	16:0	13.98
BE-Trenching	autumn2012	SEW	SEW04	beech young	Trenching	soil	16:1ω7	3.69
BE-Trenching	autumn2012	SEW	SEW04	beech young	Trenching	soil	17:0	0.78
BE-Trenching	autumn2012	SEW	SEW04	beech young	Trenching	soil	18:0	2.69
BE-Trenching	autumn2012	SEW	SEW04	beech young	Trenching	soil	18:1ω7	2.12
BE-Trenching	autumn2012	SEW	SEW04	beech young	Trenching	soil	18:1ω9c	4.47
BE-Trenching	autumn2012	SEW	SEW04	beech young	Trenching	soil	18:2ω6	0.94
BE-Trenching	autumn2012	SEW	SEW04	beech young	Trenching	soil	20:0	4.2
BE-Trenching	autumn2012	SEW	SEW04	beech young	Trenching	soil	20:4ω6	0
BE-Trenching	autumn2012	SEW	SEW04	beech young	Trenching	soil	22:0	8.11
BE-Trenching	autumn2012	SEW	SEW04	beech young	Trenching	soil	23:0	0.94
BE-Trenching	autumn2012	SEW	SEW04	beech young	Trenching	soil	24:0	3.79
BE-Trenching	autumn2012	SEW	SEW04	beech young	Trenching	soil	2-OH 10:0	0.53
BE-Trenching	autumn2012	SEW	SEW04	beech young	Trenching	soil	2-OH 12:0	0.21
BE-Trenching	autumn2012	SEW	SEW04	beech young	Trenching	soil	a15:0	3.39
BE-Trenching	autumn2012	SEW	SEW04	beech young	Trenching	soil	cy17:0	2.33
BE-Trenching	autumn2012	SEW	SEW04	beech young	Trenching	soil	cy19:0	14.16
BE-Trenching	autumn2012	SEW	SEW04	beech young	Trenching	soil	i15:0	9.65
BE-Trenching	autumn2012	SEW	SEW04	beech young	Trenching	soil	i16:0	8.66
BE-Trenching	autumn2012	SEW	SEW04	beech young	Trenching	soil	i17:0	1.67
BE-Trenching	autumn2012	SEW	SEW04	beech young	Trenching	soil	Gram-negative	17.24
BE-Trenching	autumn2012	SEW	SEW04	beech young	Trenching	soil	Gram-positive	23.37
BE-Trenching	autumn2012	SEW	SEW04	beech young	Trenching	soil	bacterial	46.42
BE-Trenching	autumn2012	SEW	SEW04	beech young	Trenching	soil	fungal-to-bacteria	0.02
BE-Trenching	autumn2012	SEW	SEW04	beech young	Trenching	soil	fungal-to-plant	0.21
BE-Trenching	autumn2012	SEW	SEW04	beech young	Trenching	soil	sum of PLFA	93.29
BE-Trenching	autumn2012	SEW	SEW04	beech young	Trenching	soil	cy-to-pre	2.84
BE-Trenching	autumn2012	SEW	SEW04	beech young	Trenching	soil	sat-to-mono	7.98
BE-Trenching	autumn2012	SEW	SEW05	beech old	Control	soil	10:0	2.08
BE-Trenching	autumn2012	SEW	SEW05	beech old	Control	soil	11:0	0.07
BE-Trenching	autumn2012	SEW	SEW05	beech old	Control	soil	12:0	0.92
BE-Trenching	autumn2012	SEW	SEW05	beech old	Control	soil	13:0	0.09
BE-Trenching	autumn2012	SEW	SEW05	beech old	Control	soil	14:0	2.99
BE-Trenching	autumn2012	SEW	SEW05	beech old	Control	soil	15:0	1.4
BE-Trenching	autumn2012	SEW	SEW05	beech old	Control	soil	16:0	25.28
BE-Trenching	autumn2012	SEW	SEW05	beech old	Control	soil	16:1ω7	12.06
BE-Trenching	autumn2012	SEW	SEW05	beech old	Control	soil	17:0	1.11
BE-Trenching	autumn2012	SEW	SEW05	beech old	Control	soil	18:0	5.04
BE-Trenching	autumn2012	SEW	SEW05	beech old	Control	soil	18:1ω7	11.96
BE-Trenching	autumn2012	SEW	SEW05	beech old	Control	soil	18:1ω9c	16
BE-Trenching	autumn2012	SEW	SEW05	beech old	Control	soil	18:2ω6	3.66
BE-Trenching	autumn2012	SEW	SEW05	beech old	Control	soil	20:0	1.99
BE-Trenching	autumn2012	SEW	SEW05	beech old	Control	soil	20:4ω6	0
BE-Trenching	autumn2012	SEW	SEW05	beech old	Control	soil	22:0	5.63
BE-Trenching	autumn2012	SEW	SEW05	beech old	Control	soil	23:0	1.19
BE-Trenching	autumn2012	SEW	SEW05	beech old	Control	soil	24:0	2.45
BE-Trenching	autumn2012	SEW	SEW05	beech old	Control	soil	2-OH 10:0	0.87
BE-Trenching	autumn2012	SEW	SEW05	beech old	Control	soil	2-OH 12:0	0.13
BE-Trenching	autumn2012	SEW	SEW05	beech old	Control	soil	a15:0	9.09
BE-Trenching	autumn2012	SEW	SEW05	beech old	Control	soil	cy17:0	4.48
BE-Trenching	autumn2012	SEW	SEW05	beech old	Control	soil	cy19:0	29.54
BE-Trenching	autumn2012	SEW	SEW05	beech old	Control	soil	i15:0	22.2
BE-Trenching	autumn2012	SEW	SEW05	beech old	Control	soil	i16:0	11.74
BE-Trenching	autumn2012	SEW	SEW05	beech old	Control	soil	i17:0	3.54
BE-Trenching	autumn2012	SEW	SEW05	beech old	Control	soil	Gram-negative	35.02
BE-Trenching	autumn2012	SEW	SEW05	beech old	Control	soil	Gram-positive	46.57
BE-Trenching	autumn2012	SEW	SEW05	beech old	Control	soil	bacterial	105.62
BE-Trenching	autumn2012	SEW	SEW05	beech old	Control	soil	fungal-to-bacteria	0.03
BE-Trenching	autumn2012	SEW	SEW05	beech old	Control	soil	fungal-to-plant	0.23
BE-Trenching	autumn2012	SEW	SEW05	beech old	Control	soil	sum of PLFA	175.49
BE-Trenching	autumn2012	SEW	SEW05	beech old	Control	soil	cy-to-pre	1.42
BE-Trenching	autumn2012	SEW	SEW05	beech old	Control	soil	sat-to-mono	3.29
BE-Trenching	autumn2012	SEW	SEW06	beech young	Trenching	soil	10:0	1.54
BE-Trenching	autumn2012	SEW	SEW06	beech young	Trenching	soil	11:0	0.02
BE-Trenching	autumn2012	SEW	SEW06	beech young	Trenching	soil	12:0	0.58
BE-Trenching	autumn2012	SEW	SEW06	beech young	Trenching	soil	13:0	0.08
BE-Trenching	autumn2012	SEW	SEW06	beech young	Trenching	soil	14:0	1.47
BE-Trenching	autumn2012	SEW	SEW06	beech young	Trenching	soil	15:0	0.73
BE-Trenching	autumn2012	SEW	SEW06	beech young	Trenching	soil	16:0	13.39
BE-Trenching	autumn2012	SEW	SEW06	beech young	Trenching	soil	16:1ω7	6.99
BE-Trenching	autumn2012	SEW	SEW06	beech young	Trenching	soil	17:0	0.6
BE-Trenching	autumn2012	SEW	SEW06	beech young	Trenching	soil	18:0	2.61
BE-Trenching	autumn2012	SEW	SEW06	beech young	Trenching	soil	18:1ω7	9.21
BE-Trenching	autumn2012	SEW	SEW06	beech young	Trenching	soil	18:1ω9c	6.42
BE-Trenching	autumn2012	SEW	SEW06	beech young	Trenching	soil	18:2ω6	1.07
BE-Trenching	autumn2012	SEW	SEW06	beech young	Trenching	soil	20:0	1.41
BE-Trenching	autumn2012	SEW	SEW06	beech young	Trenching	soil	20:4ω6	0
BE-Trenching	autumn2012	SEW	SEW06	beech young	Trenching	soil	22:0	3.75
BE-Trenching	autumn2012	SEW	SEW06	beech young	Trenching	soil	23:0	0.52
BE-Trenching	autumn2012	SEW	SEW06	beech young	Trenching	soil	24:0	1.78
BE-Trenching	autumn2012	SEW	SEW06	beech young	Trenching	soil	2-OH 10:0	0.48
BE-Trenching	autumn2012	SEW	SEW06	beech young	Trenching	soil	2-OH 12:0	0.18
BE-Trenching	autumn2012	SEW	SEW06	beech young	Trenching	soil	a15:0	5.25
BE-Trenching	autumn2012	SEW	SEW06	beech young	Trenching	soil	cy17:0	3.92
BE-Trenching	autumn2012	SEW	SEW06	beech young	Trenching	soil	cy19:0	13.39
BE-Trenching	autumn2012	SEW	SEW06	beech young	Trenching	soil	i15:0	13.44
BE-Trenching	autumn2012	SEW	SEW06	beech young	Trenching	soil	i16:0	4.03
BE-Trenching	autumn2012	SEW	SEW06	beech young	Trenching	soil	i17:0	2.32
BE-Trenching	autumn2012	SEW	SEW06	beech young	Trenching	soil	Gram-negative	17.96
BE-Trenching	autumn2012	SEW	SEW06	beech young	Trenching	soil	Gram-positive	25.04
BE-Trenching	autumn2012	SEW	SEW06	beech young	Trenching	soil	bacterial	59.21
BE-Trenching	autumn2012	SEW	SEW06	beech young	Trenching	soil	fungal-to-bacteria	0.02
BE-Trenching	autumn2012	SEW	SEW06	beech young	Trenching	soil	fungal-to-plant	0.17
BE-Trenching	autumn2012	SEW	SEW06	beech young	Trenching	soil	sum of PLFA	95.17
BE-Trenching	autumn2012	SEW	SEW06	beech young	Trenching	soil	cy-to-pre	1.07
BE-Trenching	autumn2012	SEW	SEW06	beech young	Trenching	soil	sat-to-mono	3.16
BE-Trenching	autumn2012	SEW	SEW18	Conif	Control	soil	10:0	1.85
BE-Trenching	autumn2012	SEW	SEW18	Conif	Control	soil	11:0	0.07
BE-Trenching	autumn2012	SEW	SEW18	Conif	Control	soil	12:0	1.29
BE-Trenching	autumn2012	SEW	SEW18	Conif	Control	soil	13:0	0.1
BE-Trenching	autumn2012	SEW	SEW18	Conif	Control	soil	14:0	3.88
BE-Trenching	autumn2012	SEW	SEW18	Conif	Control	soil	15:0	1.39
BE-Trenching	autumn2012	SEW	SEW18	Conif	Control	soil	16:0	18.07
BE-Trenching	autumn2012	SEW	SEW18	Conif	Control	soil	16:1ω7	5.33
BE-Trenching	autumn2012	SEW	SEW18	Conif	Control	soil	17:0	0.86
BE-Trenching	autumn2012	SEW	SEW18	Conif	Control	soil	18:0	3.18
BE-Trenching	autumn2012	SEW	SEW18	Conif	Control	soil	18:1ω7	2.39
BE-Trenching	autumn2012	SEW	SEW18	Conif	Control	soil	18:1ω9c	6.74
BE-Trenching	autumn2012	SEW	SEW18	Conif	Control	soil	18:2ω6	1.94
BE-Trenching	autumn2012	SEW	SEW18	Conif	Control	soil	20:0	3.39
BE-Trenching	autumn2012	SEW	SEW18	Conif	Control	soil	20:4ω6	0
BE-Trenching	autumn2012	SEW	SEW18	Conif	Control	soil	22:0	6.35
BE-Trenching	autumn2012	SEW	SEW18	Conif	Control	soil	23:0	0.98
BE-Trenching	autumn2012	SEW	SEW18	Conif	Control	soil	24:0	3
BE-Trenching	autumn2012	SEW	SEW18	Conif	Control	soil	2-OH 10:0	0.62
BE-Trenching	autumn2012	SEW	SEW18	Conif	Control	soil	2-OH 12:0	0.19
BE-Trenching	autumn2012	SEW	SEW18	Conif	Control	soil	a15:0	4.46
BE-Trenching	autumn2012	SEW	SEW18	Conif	Control	soil	cy17:0	3.32
BE-Trenching	autumn2012	SEW	SEW18	Conif	Control	soil	cy19:0	16.69
BE-Trenching	autumn2012	SEW	SEW18	Conif	Control	soil	i15:0	15.04
BE-Trenching	autumn2012	SEW	SEW18	Conif	Control	soil	i16:0	11.7
BE-Trenching	autumn2012	SEW	SEW18	Conif	Control	soil	i17:0	2.05
[truncated: 4,530 more rows]

## Sheet: description
Column name	description
Experiment	Name of the experiment
Sampling	Sampling date in autumn 2012 and 2014
Plot_ID	Internal ID of the plots from Biodiversiy Exploratories
Region	Region, SEW for Schorfheide-Chorin and HEW for Hainich-Dün
Treatment	Trenching or control plots, wither trenched or not
Layer	Litter or the upper 5 cm of soil
forest type	forest type from which the samples came from
PLFA	Name of the phospholipid fatty acid analysed
nmol	The amount of PLFA measured in C nmol/gDW
