# Supplementary material for: Deprivation of root-derived resources affects microbial biomass but not community structure in litter and soil
Source: PLoS One. 2019 Mar 28;14(3):e0214233. doi: 10.1371/journal.pone.0214233 (PMC6438447; doi:10.1371/journal.pone.0214233)
Supplement: S3 Table — Vital and mycorrhized root tips as affected by region (Hainich-Dün and Schorfheide-Chorin), forest type (young, old and unmanaged beech forests, coniferous forests) and treatment (trenched and control subplots) in 2014. (XLSX) [file pone.0214233.s003.xlsx]

## Sheet: Table 1
S3 Table. Root tip data. Vital and mycorrhized root tips in 2014 in two regions (Hainich-Dün and Schorfheide-Chorin), forest types (young, old and unmanaged beech forests, coniferous forests) and treatments (trenched and control subplots).
Experiment	Sampling	Region	Plot_ID	forest type	Treatment	vital root tips [%]	mycorrhized root tips dry weight [g]
BE-Trenching	autumn2012	HEW	HEW01	Conif	Control	38.84	1.88
BE-Trenching	autumn2012	HEW	HEW01	Conif	Trenching	6.36	0.371
BE-Trenching	autumn2012	HEW	HEW02	Conif	Control	62.75	1.938
BE-Trenching	autumn2012	HEW	HEW02	Conif	Trenching	0.5	0.542
BE-Trenching	autumn2012	HEW	HEW03	Conif	Control	51.23	2.822
BE-Trenching	autumn2012	HEW	HEW03	Conif	Trenching	0	0.253
BE-Trenching	autumn2012	HEW	HEW04	Bu jung	Control	20.77	1.88
BE-Trenching	autumn2012	HEW	HEW04	Bu jung	Trenching	19.51	0.555
BE-Trenching	autumn2012	HEW	HEW05	Bu jung	Control	49.48	2.69
BE-Trenching	autumn2012	HEW	HEW05	Bu jung	Trenching	71.51	1.195
BE-Trenching	autumn2012	HEW	HEW06	Bu alt	Control	58.49	1.509
BE-Trenching	autumn2012	HEW	HEW06	Bu alt	Trenching	50.29	0.526
BE-Trenching	autumn2012	HEW	HEW10	Bu nat	Control	53.56	0.823
BE-Trenching	autumn2012	HEW	HEW10	Bu nat	Trenching	4.3	0.119
BE-Trenching	autumn2012	HEW	HEW11	Bu nat	Control	29.87	1.602
BE-Trenching	autumn2012	HEW	HEW11	Bu nat	Trenching	21.37	1.224
BE-Trenching	autumn2012	HEW	HEW12	Bu nat	Control	30.92	0.291
BE-Trenching	autumn2012	HEW	HEW12	Bu nat	Trenching	0.6	0.342
BE-Trenching	autumn2012	HEW	HEW13	Conif	Control	48.58	2.559
BE-Trenching	autumn2012	HEW	HEW13	Conif	Trenching	11.57	0.189
BE-Trenching	autumn2012	HEW	HEW16	Bu jung	Control	49.7	1.49
BE-Trenching	autumn2012	HEW	HEW16	Bu jung	Trenching	48.15	1.487
BE-Trenching	autumn2012	HEW	HEW17	Bu jung	Control	51.7	1.513
BE-Trenching	autumn2012	HEW	HEW17	Bu jung	Trenching	16.47	2.435
BE-Trenching	autumn2012	HEW	HEW21	Bu alt	Control	51.27	1.945
BE-Trenching	autumn2012	HEW	HEW21	Bu alt	Trenching	16.48	1.159
BE-Trenching	autumn2012	HEW	HEW22	Bu alt	Control	39.33	2.816
BE-Trenching	autumn2012	HEW	HEW22	Bu alt	Trenching	9.76	1.369
BE-Trenching	autumn2012	HEW	HEW36	Bu nat	Control	31.75	2.767
BE-Trenching	autumn2012	HEW	HEW36	Bu nat	Trenching	3.72	1.352
BE-Trenching	autumn2012	HEW	HEW47	Bu alt	Control	39.84	3.131
BE-Trenching	autumn2012	HEW	HEW47	Bu alt	Trenching	12.78	0.649
BE-Trenching	autumn2012	SEW	SEW01	Conif	Control	50.75	0.037
BE-Trenching	autumn2012	SEW	SEW01	Conif	Trenching	0	0.14
BE-Trenching	autumn2012	SEW	SEW02	Conif	Control	30.68	0.4
BE-Trenching	autumn2012	SEW	SEW02	Conif	Trenching	29.21	0.719
BE-Trenching	autumn2012	SEW	SEW03	Conif	Control	10	0.201
BE-Trenching	autumn2012	SEW	SEW03	Conif	Trenching	0	0.041
BE-Trenching	autumn2012	SEW	SEW04	Bu jung	Control	45.24	1.501
BE-Trenching	autumn2012	SEW	SEW04	Bu jung	Trenching	12.22	0.654
BE-Trenching	autumn2012	SEW	SEW05	Bu alt	Control	32.23	5.96
BE-Trenching	autumn2012	SEW	SEW05	Bu alt	Trenching	12.97	4.247
BE-Trenching	autumn2012	SEW	SEW06	Bu jung	Control	37.06	2.822
BE-Trenching	autumn2012	SEW	SEW06	Bu jung	Trenching	6.35	0.529
BE-Trenching	autumn2012	SEW	SEW07	Bu nat	Control	50.3	2.875
BE-Trenching	autumn2012	SEW	SEW07	Bu nat	Trenching	40.92	1.247
BE-Trenching	autumn2012	SEW	SEW08	Bu nat	Control	42.05	1.373
BE-Trenching	autumn2012	SEW	SEW08	Bu nat	Trenching	43.86	1.258
BE-Trenching	autumn2012	SEW	SEW09	Bu nat	Control	67.52	9.913
BE-Trenching	autumn2012	SEW	SEW09	Bu nat	Trenching	34.8	4.59
BE-Trenching	autumn2012	SEW	SEW18	Conif	Control	15.28	0.064
BE-Trenching	autumn2012	SEW	SEW18	Conif	Trenching	30.57	0.128
BE-Trenching	autumn2012	SEW	SEW35	Bu alt	Control	44.79	3.474
BE-Trenching	autumn2012	SEW	SEW35	Bu alt	Trenching	44.96	3.355
BE-Trenching	autumn2012	SEW	SEW36	Bu alt	Control	33.91	3.226
BE-Trenching	autumn2012	SEW	SEW36	Bu alt	Trenching	2.95	2.105
BE-Trenching	autumn2012	SEW	SEW37	Bu alt	Control	32.94	6.12
BE-Trenching	autumn2012	SEW	SEW37	Bu alt	Trenching	8.72	1.837
BE-Trenching	autumn2012	SEW	SEW41	Bu jung	Control	48.91	4.751
BE-Trenching	autumn2012	SEW	SEW41	Bu jung	Trenching	21.48	3.212
BE-Trenching	autumn2012	SEW	SEW43	Bu jung	Control	22.8	2.247
BE-Trenching	autumn2012	SEW	SEW43	Bu jung	Trenching	10.57	0.412
BE-Trenching	autumn2012	SEW	SEW48	Bu nat	Control	36.36	1.321
BE-Trenching	autumn2012	SEW	SEW48	Bu nat	Trenching	11.33	0.992

## Sheet: description
Column name	description
Experiment	Name of the experiment
Sampling	Sampling date in autumn 2012 and 2014
Plot_ID	Internal ID of the plots from Biodiversiy Exploratories
Region	Region, SEW for Schorfheide-Chorin and HEW for Hainich-Dün
Treatment	Trenching or control plots, wither trenched or not
forest type	forest type from which the samples came from
vital root tips [%]	Percentage of vital root tips of all root tips
mycorrhized root tips [g]	Mycorrhized fine root biomass of trees in g
